# Supplementary material for: gga-miRNA-18b-3p Inhibits Intramuscular Adipocytes Differentiation in Chicken by Targeting the ACOT13 Gene
Source: Cells. 2019 Jun 7;8(6):556. doi: 10.3390/cells8060556 (PMC6627633; doi:10.3390/cells8060556)
Supplement: Supplementary file 1 [file cells-08-00556-s001.zip]

Archive with 3 entries (2 files):
- supplementary table/Supplementary Table 1.xls
- supplementary table/Supplementary Table 2.xlsx
- supplementary table/
