# Supplementary material for: gga-miRNA-18b-3p Inhibits Intramuscular Adipocytes Differentiation in Chicken by Targeting the ACOT13 Gene
Source: Cells. 2019 Jun 7;8(6):556. doi: 10.3390/cells8060556 (PMC6627633; doi:10.3390/cells8060556)
Supplement: Supplementary file 1 [file cells-08-00556-s001.zip › supplementary table/Supplementary Table 1.xls]

## Sheet: Sheet1
Table S1. Identification of differential expressed miRNAs
miRNA_id	reads count		log2FC	Pvalue	Qvalue	updown
	IMF-Pre	IMF-Ad
gga-miR-146b-5p	53.7411	444.783	-3.049	5.93821e-177	3.13537e-174	DOWN
gga-miR-147	30.0017	285.207	-3.24889	1.03746e-144	2.7389e-142	DOWN
gga-miR-34a-5p	168.138	368.135	-1.13059	8.07987e-61	8.53235e-59	DOWN
gga-miR-1559-5p	2001.33	385.359	2.37669	2.04423e-56	1.79892e-54	UP
gga-miR-218-5p	552.394	117.339	2.23502	5.91113e-48	3.90135e-46	UP
gga-miR-100-3p	571.242	92.9517	2.61955	5.27282e-43	3.09339e-41	UP
gga-miR-184-3p	7.71183	30.1198	-1.96557	1.48567e-41	7.84435e-40	DOWN
gga-miR-301a-3p	207.856	38.8344	2.42018	2.05736e-41	9.8753e-40	UP
gga-miR-148a-5p	4224.89	935.374	2.1753	3.70598e-41	1.63063e-39	UP
gga-miR-205a	4.95171	18.8476	-1.92838	2.96176e-33	1.20293e-31	DOWN
gga-miR-6542-3p	32.964	3.35992	3.2944	1.01314e-32	3.82099e-31	UP
gga-miR-30a-3p	206.941	52.9925	1.96536	2.40993e-28	7.08414e-27	UP
gga-miR-30e-5p	10.0983	25.4656	-1.33444	6.04066e-28	1.59473e-26	DOWN
gga-miR-135a-5p	26.8133	2.94441	3.1869	4.27732e-27	1.07544e-25	UP
gga-miR-3529	9.87068	24.1238	-1.28924	1.77393e-26	4.25743e-25	DOWN
gga-miR-128-1-5p	93.0741	16.4222	2.50273	4.03832e-25	9.27058e-24	UP
gga-miR-1560-5p	9.01649	0.139247	6.01685	2.36474e-23	4.99432e-22	UP
gga-miR-153-5p	25.6093	2.13997	3.58101	4.8047e-23	9.75724e-22	UP
gga-let-7c-3p	27.4726	3.81576	2.84795	2.37164e-22	4.31802e-21	UP
gga-miR-130c-5p	15.521	1.38584	3.48539	4.46674e-21	7.60787e-20	UP
gga-miR-15b-3p	22.6325	2.07305	3.44857	7.26222e-20	1.16196e-18	UP
gga-miR-92-5p	38.4196	6.87974	2.48142	1.83491e-19	2.8495e-18	UP
gga-miR-1557	10.0055	0.278565	5.16664	5.23494e-17	7.67792e-16	UP
gga-miR-15c-5p	3258.12	1035.28	1.65402	2.19911e-16	3.0556e-15	UP
gga-miR-1467-5p	21.0869	2.92011	2.85225	3.07708e-16	4.16589e-15	UP
gga-miR-301b-3p	195.246	63.1616	1.62817	8.81157e-16	1.16313e-14	UP
gga-miR-6615-5p	3.51497	11.9389	-1.76409	9.86616e-16	1.27057e-14	DOWN
gga-miR-222b-3p	2.41474	7.1331	-1.56266	7.53652e-15	9.25415e-14	DOWN
gga-let-7a-2-3p	75.6772	16.5766	2.19071	1.66244e-14	1.99493e-13	UP
gga-miR-130a-5p	86.3675	25.3993	1.7657	1.96509e-14	2.30571e-13	UP
novel.59	658.648	230.347	1.51569	2.7771e-14	3.11981e-13	UP
novel.72	658.648	230.347	1.51569	2.734e-14	3.11981e-13	UP
gga-miR-455-3p	71.6191	21.4396	1.74006	4.63352e-13	4.89299e-12	UP
gga-miR-30c-2-3p	62.792	18.0994	1.79464	5.05121e-13	5.22949e-12	UP
gga-miR-365-2-5p	24.6379	5.19706	2.24512	1.34036e-12	1.28674e-11	UP
gga-miR-1635	8.44665	0.833354	3.34138	2.9038e-12	2.73787e-11	UP
novel.43	10.5015	0.707774	3.89117	1.23598e-11	1.10609e-10	UP
novel.22	11.3785	0.763259	3.89799	2.45186e-11	2.12227e-10	UP
novel.4	3.42886	0	Inf	6.05938e-11	5.16024e-10	UP
gga-miR-301a-5p	13.2912	2.43678	2.44742	1.20131e-10	1.00682e-09	UP
gga-miR-301b-5p	9.89836	1.4216	2.79968	3.9154e-10	3.18051e-09	UP
novel.26	3.3034	0	Inf	4.38321e-10	3.50656e-09	UP
gga-miR-1560-3p	14.553	2.99619	2.28012	4.75367e-10	3.74617e-09	UP
gga-miR-1456-5p	217.079	76.3748	1.50705	9.86954e-10	7.55235e-09	UP
gga-miR-2131-5p	171.929	65.3387	1.3958	2.4058e-09	1.81466e-08	UP
gga-miR-1744-3p	0.758071	3.56471	-2.23338	4.34611e-09	3.18715e-08	DOWN
gga-miR-27b-5p	115.65	42.1014	1.45782	8.4141e-09	6.00357e-08	UP
gga-miR-181a-3p	1131.18	481.904	1.23101	4.4609e-08	3.0653e-07	UP
novel.16	2.60802	0	Inf	4.47023e-08	3.0653e-07	UP
novel.11	2.66078	0	Inf	1.50528e-07	9.81221e-07	UP
gga-miR-26a-3p	28.0063	8.50523	1.71933	7.01063e-07	4.40668e-06	UP
gga-miR-1664-3p	0.320483	2.12025	-2.72592	8.17288e-07	5.01777e-06	DOWN
gga-miR-1801	3.67325	0.134703	4.76921	8.09521e-07	5.01777e-06	UP
gga-miR-1663-5p	4.00201	0.415505	3.26779	1.09695e-06	6.65736e-06	UP
gga-miR-3525	0.825891	2.65441	-1.68437	1.319e-06	7.91402e-06	DOWN
gga-miR-1698	3.42721	0.233642	3.87466	2.66746e-06	1.53089e-05	UP
gga-miR-455-5p	1068.28	463.717	1.20397	2.65756e-06	1.53089e-05	UP
gga-miR-1798-5p	8.06513	1.70244	2.2441	2.92031e-06	1.65798e-05	UP
gga-miR-1747-3p	7.93288	1.65755	2.25879	5.37815e-06	3.02092e-05	UP
novel.61	1.9721	0	Inf	1.45959e-05	8.11223e-05	UP
novel.54	1.9721	0	Inf	1.84386e-05	0.000100367	UP
gga-miR-206	1.01247	2.60952	-1.36591	1.93258e-05	0.000104123	DOWN
gga-miR-1786	30.054	10.133	1.5685	2.42095e-05	0.000129117	UP
gga-miR-3523	373.386	141.146	1.40348	2.82522e-05	0.000149172	UP
novel.8	0	1.2869	#NAME?	2.89912e-05	0.000151558	DOWN
gga-miR-6701-3p	0.445945	1.84626	-2.04967	3.4976e-05	0.000181052	DOWN
gga-miR-1625-5p	4.51908	0.828739	2.44704	4.09113e-05	0.00020972	UP
gga-miR-6648-3p	38.1401	13.9382	1.45226	5.95716e-05	0.00029956	UP
gga-miR-1700	3.049	0.413234	2.8833	0.000165378	0.000808514	UP
novel.41	1.71116	0	Inf	0.000173127	0.000838634	UP
gga-miR-1458	3.60046	0.323455	3.47655	0.000218686	0.00104023	UP
gga-miR-551-3p	7.97398	1.74733	2.19015	0.00022433	0.00105756	UP
novel.67	1.65327	0	Inf	0.000279987	0.00130826	UP
novel.71	1.65666	0	Inf	0.000337582	0.00156354	UP
gga-miR-135a-3-3p	2.34865	0.1819	3.69062	0.000362479	0.00166316	UP
gga-miR-1724	3.049	0.458158	2.73442	0.000423619	0.00187959	UP
gga-miR-6665-5p	6.79834	1.7633	1.9469	0.000432666	0.00190373	UP
gga-miR-460b-5p	23.9859	8.46576	1.50248	0.000497168	0.00216946	UP
novel.50	1.59224	0	Inf	0.000507752	0.00219748	UP
gga-miR-205b	0.885271	2.41937	-1.45044	0.000560505	0.00236757	DOWN
gga-miR-130b-5p	384.834	182.933	1.07292	0.000713325	0.00296564	UP
gga-miR-456-3p	3335.74	1621.5	1.04068	0.000708109	0.00296564	UP
gga-miR-454-5p	1.65327	0.0471973	5.13047	0.000895572	0.0036656	UP
gga-miR-6677-5p	1.00908	2.36532	-1.229	0.00127825	0.00519166	DOWN
novel.49	1.33618	0	Inf	0.00269249	0.01077	UP
gga-miR-15c-3p	2.73356	0.462702	2.56263	0.00284449	0.0109627	UP
gga-miR-1a-3p	13.0469	4.78837	1.4461	0.00284042	0.0109627	UP
gga-miR-222a	17333.6	8422.68	1.04122	0.00280574	0.0109627	UP
gga-miR-460b-3p	7.32038	2.22604	1.71744	0.00277825	0.0109627	UP
gga-miR-6599-3p	1.70951	0.0920869	4.21444	0.00278943	0.0109627	UP
gga-miR-19a-5p	3.42886	0.786157	2.12484	0.00329383	0.0126025	UP
gga-miR-16-2-3p	10.5198	3.40026	1.62939	0.00338309	0.0128509	UP
novel.28	1.44344	0	Inf	0.00426938	0.0158749	UP
novel.56	1.44344	0	Inf	0.00426938	0.0158749	UP
gga-miR-24-5p	4.57681	1.2869	1.83045	0.00485681	0.0178083	UP
gga-miR-18a-3p	20.0989	7.54637	1.41326	0.0051963	0.0189217	UP
gga-miR-16-1-3p	3.50496	0.878244	1.9967	0.00565105	0.020414	UP
gga-miR-16c-5p	171.848	83.9763	1.03307	0.00568345	0.020414	UP
gga-miR-1805-3p	0	0.734381	#NAME?	0.00590796	0.0210771	DOWN
gga-miR-1662	0.440981	1.32724	-1.58964	0.00662786	0.0231756	DOWN
gga-miR-1467-3p	7.4953	2.62323	1.51464	0.00817781	0.0282215	UP
novel.19	1.12966	0	Inf	0.00835706	0.0282854	UP
novel.23	1.12966	0	Inf	0.00835706	0.0282854	UP
novel.7	1.12966	0	Inf	0.00835706	0.0282854	UP
gga-miR-181b-2-3p	1.65997	0.137011	3.5988	0.00864215	0.0288801	UP
gga-miR-204	24.4086	10.5897	1.20473	0.00878493	0.0289903	UP
gga-miR-1559-3p	1.01578	0	Inf	0.0100201	0.0328608	UP
gga-miR-1653	1.32956	0.0448896	4.88843	0.0108677	0.0352033	UP
gga-miR-1737	4.76173	1.4216	1.74397	0.010858	0.0352033	UP
novel.35	1.00411	0	Inf	0.0122809	0.0395386	UP
gga-miR-6516-5p	0.38491	1.20624	-1.64793	0.0126926	0.0406164	DOWN
gga-miR-1397-5p	1.96217	0.22906	3.09865	0.0128097	0.0407442	UP
gga-miR-18b-3p	5.00786	1.51596	1.72397	0.0152012	0.046937	UP
novel.12	0	0.566219	#NAME?	0.0151168	0.046937	DOWN
novel.39	0.941341	0	Inf	0.0151168	0.046937	UP
novel.44	0	0.566219	#NAME?	0.0151168	0.046937	DOWN
novel.76	0.878568	0	Inf	0.0151168	0.046937	UP
