# Supplementary material for: gga-miRNA-18b-3p Inhibits Intramuscular Adipocytes Differentiation in Chicken by Targeting the ACOT13 Gene
Source: Cells. 2019 Jun 7;8(6):556. doi: 10.3390/cells8060556 (PMC6627633; doi:10.3390/cells8060556)
Supplement: Supplementary file 1 [file cells-08-00556-s001.zip › supplementary table/Supplementary Table 2.xlsx]

## Sheet: Sheet3
Table S2. Gene ontology (GO) terms enrichment analysis.
GO_ID	GO_term	TYPE	target_gene_in_this_GO	all_target_gene_in_all_GO	all_gene_in_this_GO	all_gene_in_all_GO	gene_list	Pvalue	Qvalue
GO:1903561	extracellular vesicle	cellular_component	529	3189	1179	10155	ENSGALG00000036443(FUT8),ENSGALG00000003101(PROSC),ENSGALG00000033385(COPS8),ENSGALG00000004257(TSPAN15),ENSGALG00000016991(ESD),ENSGALG00000003473(SFRP1),ENSGALG00000039951(TRAP1),ENSGALG00000013878(PCYOX1),ENSGALG00000007447(TUBB1),ENSGALG00000016173(UBASH3A),ENSGALG00000011740(MGP),ENSGALG00000003589(VTN),ENSGALG00000003457(CNP),ENSGALG00000007403(PEBP1),ENSGALG00000001474(RAB14),ENSGALG000000…	2.55e-11	2.38e-07
GO:0070062	extracellular exosome	cellular_component	526	3189	1172	10155	ENSGALG00000008563(ENTPD6),ENSGALG00000014442(GAPDH),ENSGALG00000026428(CHMP6),ENSGALG00000002816(STK10),ENSGALG00000006682(BEND7),ENSGALG00000040594(GNPDA1),ENSGALG00000006719(GNAZ),ENSGALG00000010473(PDZK1IP1),ENSGALG00000015348(ALCAM),ENSGALG00000040086(HNRNPK),ENSGALG00000042661(MVB12A),ENSGALG00000000723(STX12),ENSGALG00000007615(RAB11A),ENSGALG00000005696(ABHD6),ENSGALG00000001441(UBE2G1),E…	2.81e-11	1.31e-07
GO:0031982	vesicle	cellular_component	640	3189	1503	10155	ENSGALG00000013632(ACOT13),ENSGALG00000014194(SAMM50),ENSGALG00000004618(TAX1BP3),ENSGALG00000005589(SYNGR3),ENSGALG00000010343(TSPAN1),ENSGALG00000000737(SMPDL3B),ENSGALG00000009725(SCG5),ENSGALG00000043480(GPM6A),ENSGALG00000002160(B2M),ENSGALG00000000606(ARL8A),ENSGALG00000015425(LPL),ENSGALG00000002988(PHGDH),ENSGALG00000006418(PDPK1),ENSGALG00000003701(SGMS1),ENSGALG00000041094(SYT1),ENSGALG…	2.49e-10	7.71e-07
GO:0051641	cellular localization	biological_process	565	3189	1442	10155	ENSGALG00000017159(ATM),ENSGALG00000000764(SSR2),ENSGALG00000015216(SYK),ENSGALG00000007183(ERGIC2),ENSGALG00000043573(CHMP4C),ENSGALG00000000409(CHMP7),ENSGALG00000043405(BNIP3L),ENSGALG00000008847(VPS54),ENSGALG00000043693(ALKBH5),ENSGALG00000006161(CHMP1A),ENSGALG00000020316(IL13RA2),ENSGALG00000020505(KCNJ11),ENSGALG00000006417(SEC24A),ENSGALG00000009451(PPID),ENSGALG00000040917(PIK3R4),ENSGA…	1.08e-05	0.0125392
GO:0008104	protein localization	biological_process	441	3189	1092	10155	ENSGALG00000016535(RAB10),ENSGALG00000004435(RAB27A),ENSGALG00000005243(PPP3CB),ENSGALG00000027789(RAB37),ENSGALG00000006799(AP2A2),ENSGALG00000007832(PEX13),ENSGALG00000040834(LGR4),ENSGALG00000016088(CCT7),ENSGALG00000008009(BCAP29),ENSGALG00000028256(CCL19),ENSGALG00000002066(NCOA4),ENSGALG00000001563(WDR45B),ENSGALG00000004143(YWHAB),ENSGALG00000001593(Ufd1l),ENSGALG00000005171(AP1S3),ENSGALG…	1.11e-05	0.0114956
GO:0045184	establishment of protein localization	biological_process	348	3189	836	10155	ENSGALG00000012798(SSR1),ENSGALG00000003854(IFT81),ENSGALG00000011847(TTC26),ENSGALG00000001616(CDC45),ENSGALG00000007438(IFT46),ENSGALG00000037453(TERF1),ENSGALG00000015117(DRD3),ENSGALG00000001925(GNB1L),ENSGALG00000012170(LIN7C),ENSGALG00000016776(TBC1D8),ENSGALG00000007650(SLC9A3R1),ENSGALG00000031718(CSNK2A2),ENSGALG00000004227(FAM20B),ENSGALG00000014582(CADM1),ENSGALG00000014807(MTX3),ENSGA…	1.37e-05	0.0127276
GO:0034613	cellular protein localization	biological_process	334	3189	812	10155	ENSGALG00000026692(NRAS),ENSGALG00000004583(NPLOC4),ENSGALG00000012429(BMP4),ENSGALG00000014463(ACTN2),ENSGALG00000008073(NF2),ENSGALG00000005869(COPG1),ENSGALG00000005947(MYD88),ENSGALG00000010536(FAF1),ENSGALG00000005337(SNX2),ENSGALG00000027188(SREBF1),ENSGALG00000001944(TBC1D2),ENSGALG00000007476(VAMP7),ENSGALG00000007001(TLR4),ENSGALG00000003383(KPNA6),ENSGALG00000016321(ICK),ENSGALG00000003…	4.28e-05	0.0361986
GO:0008219	cell death	biological_process	333	3189	810	10155	ENSGALG00000010569(TXNDC12),ENSGALG00000014457(ING4),ENSGALG00000008100(RAPSN),ENSGALG00000037258(MRPL32),ENSGALG00000025977(GADD45A),ENSGALG00000038848(MSX2),ENSGALG00000008018(SNAI1),ENSGALG00000004270(ALDH1A2),ENSGALG00000031142(ACAA2),ENSGALG00000010490(DPYSL4),ENSGALG00000008437(NET1),ENSGALG00000012163(BDNF),ENSGALG00000004594(CD74),ENSGALG00000005772(BOK),ENSGALG00000014834(NCOA7),ENSGALG0…	4.54e-05	0.0351898
GO:0010941	regulation of cell death	biological_process	277	3189	660	10155	ENSGALG00000008281(NEURL1),ENSGALG00000004190(RNF34),ENSGALG00000042878(PTH),ENSGALG00000009451(PPID),ENSGALG00000013039(BID),ENSGALG00000002095(CHMP4B),ENSGALG00000008302(CIB1),ENSGALG00000016199(CRYAA),ENSGALG00000005802(FLT4),ENSGALG00000007706(FGF8),ENSGALG00000017159(ATM),ENSGALG00000017330(RPS3),ENSGALG00000038943(RASSF5),ENSGALG00000006317(ING5),ENSGALG00000011117(AGT),ENSGALG00000043405(B…	6.59e-05	0.0471988
GO:0051128	regulation of cellular component organization	biological_process	447	3189	1136	10155	ENSGALG00000004244(TTPAL),ENSGALG00000011274(DCN),ENSGALG00000008602(SLC39A12),ENSGALG00000014248(TMEM33),ENSGALG00000026431(SEZ6),ENSGALG00000001017(WRAP73),ENSGALG00000001798(BBS4),ENSGALG00000002124(ZDHHC8),ENSGALG00000006657(MAPRE1),ENSGALG00000011541(BIN1),ENSGALG00000041078(MID1IP1),ENSGALG00000026796(SNAPIN),ENSGALG00000001848(UBE2J2),ENSGALG00000003284(CRLF3),ENSGALG00000011637(TCP1),ENSG…	6.61e-05	0.0439673
GO:0043068	positive regulation of programmed cell death	biological_process	110	3189	218	10155	ENSGALG00000004777(AIFM2),ENSGALG00000003076(TNFSF6),ENSGALG00000039099(MAPK9),ENSGALG00000015593(EPHA7),ENSGALG00000009626(THBS1),ENSGALG00000036807(NOD1),ENSGALG00000009638(ANO6),ENSGALG00000000122(GNB2L1),ENSGALG00000008281(NEURL1),ENSGALG00000002375(NOTCH1),ENSGALG00000013039(BID),ENSGALG00000028770(INHBB),ENSGALG00000009451(PPID),ENSGALG00000009241(SFRP2),ENSGALG00000043535(RIPK2),ENSGALG000…	7.11e-05	0.0441126
GO:0010942	positive regulation of cell death	biological_process	111	3189	221	10155	ENSGALG00000014698(CASP2),ENSGALG00000011541(BIN1),ENSGALG00000033090(VDR),ENSGALG00000015297(FOXO3),ENSGALG00000009364(PRKCI),ENSGALG00000012929(DNM1L),ENSGALG00000038904(ARL6IP5),ENSGALG00000028318(CDKN1A),ENSGALG00000013400(PDCD6),ENSGALG00000030432(RASSF2),ENSGALG00000031493(BAK1),ENSGALG00000039982(IRF5),ENSGALG00000008666(CTLA4),ENSGALG00000000466(LCK),ENSGALG00000007357(BCL6),ENSGALG000000…	7.64e-05	0.0444269
GO:0031981	nuclear lumen	cellular_component	567	3189	1485	10155	ENSGALG00000006113(ZNF326),ENSGALG00000035576(CDK9),ENSGALG00000010745(HMGB2),ENSGALG00000028998(XPA),ENSGALG00000008857(PRPF4),ENSGALG00000012546(MCM5),ENSGALG00000036642(rad9),ENSGALG00000002216(NEK7),ENSGALG00000006688(TADA3),ENSGALG00000008073(NF2),ENSGALG00000023407(ZBTB34),ENSGALG00000017135(CRYL1),ENSGALG00000016024(SETD4),ENSGALG00000002057(POLR2D),ENSGALG00000003383(KPNA6),ENSGALG0000003…	8.99e-05	0.0492342
GO:0046907	intracellular transport	biological_process	380	3189	952	10155	ENSGALG00000011569(SCYL2),ENSGALG00000003959(AP1M1),ENSGALG00000043058(TBC1D22A),ENSGALG00000027592(ERN2),ENSGALG00000033179(ChALK5),ENSGALG00000008691(SNX5),ENSGALG00000001238(STX8),ENSGALG00000004176(ATOX1),ENSGALG00000036577(JMJD8),ENSGALG00000001838(XPO7),ENSGALG00000041094(SYT1),ENSGALG00000006418(PDPK1),ENSGALG00000034751(TRPA1),ENSGALG00000000712(RAB29),ENSGALG00000027372(PIP5K1A),ENSGALG0…	9.52e-05	0.0492081
GO:0005739	mitochondrion	cellular_component	368	3189	919	10155	ENSGALG00000005000(COMTD1),ENSGALG00000015053(GLDC),ENSGALG00000012809(ECI2),ENSGALG00000001036(ELAC2),ENSGALG00000010614(SLC25A4),ENSGALG00000006753(ATP5C1),ENSGALG00000001328(BSG),ENSGALG00000014708(GSTK1),ENSGALG00000006305(DTYMK),ENSGALG00000031062(BAG5),ENSGALG00000032544(ALDH5A1),ENSGALG00000007673(LRRC59),ENSGALG00000017316(UCP3),ENSGALG00000007792(PFDN4),ENSGALG00000006056(CHCHD6),ENSGALG…	0.000100483	0.049226
GO:0043065	positive regulation of apoptotic process	biological_process	108	3189	216	10155	ENSGALG00000038904(ARL6IP5),ENSGALG00000007357(BCL6),ENSGALG00000000466(LCK),ENSGALG00000008666(CTLA4),ENSGALG00000039982(IRF5),ENSGALG00000013400(PDCD6),ENSGALG00000030432(RASSF2),ENSGALG00000031493(BAK1),ENSGALG00000012929(DNM1L),ENSGALG00000015297(FOXO3),ENSGALG00000033090(VDR),ENSGALG00000009364(PRKCI),ENSGALG00000014698(CASP2),ENSGALG00000011541(BIN1),ENSGALG00000004980(kcnma1),ENSGALG000000…	0.000109254	0.0508468
GO:0015031	protein transport	biological_process	309	3189	756	10155	ENSGALG00000015425(LPL),ENSGALG00000008691(SNX5),ENSGALG00000001238(STX8),ENSGALG00000043058(TBC1D22A),ENSGALG00000027592(ERN2),ENSGALG00000033179(ChALK5),ENSGALG00000003959(AP1M1),ENSGALG00000001838(XPO7),ENSGALG00000036577(JMJD8),ENSGALG00000014194(SAMM50),ENSGALG00000027372(PIP5K1A),ENSGALG00000007435(RAB18),ENSGALG00000009293(CHN1),ENSGALG00000000712(RAB29),ENSGALG00000016909(NDFIP2),ENSGALG0…	0.000117892	0.0522543
GO:0005634	nucleus	cellular_component	1156	3189	3229	10155	ENSGALG00000016505(GPN1),ENSGALG00000028236(PRRX2),ENSGALG00000035079(RPSA),ENSGALG00000016467(SMC6),ENSGALG00000006088(DCTN5),ENSGALG00000012000(METTL14),ENSGALG00000015346(NFKBIZ),ENSGALG00000033137(TLDC1),ENSGALG00000002514(SFPQ),ENSGALG00000029512(SPTBN1),ENSGALG00000005974(COL6A1),ENSGALG00000029072(NTN3),ENSGALG00000008553(INO80),ENSGALG00000005999(ABTB1),ENSGALG00000011305(SRSF11),ENSGALG0…	0.000147589	0.0624435
GO:0032991	macromolecular complex	cellular_component	995	3189	2752	10155	ENSGALG00000027682(C12orf66),ENSGALG00000037492(MGRN1),ENSGALG00000040008(STK11),ENSGALG00000039942(CTBP1),ENSGALG00000016974(GTF2F2),ENSGALG00000007952(AMOT),ENSGALG00000000251(CD79B),ENSGALG00000005800(DCAF12),ENSGALG00000012705(GMPR),ENSGALG00000002151(PEX12),ENSGALG00000010283(GTF2E2),ENSGALG00000008486(CACNA2D1),ENSGALG00000011897(SMDT1),ENSGALG00000038054(FAM175B),ENSGALG00000011880(BBS7),E…	0.0001573	0.0636588
GO:0005515	protein binding	molecular_function	1145	3189	3201	10155	ENSGALG00000001946(RSPO1),ENSGALG00000008631(TYRO3),ENSGALG00000009097(SNAP23),ENSGALG00000011967(MAD2L1),ENSGALG00000016785(IL1RL1),ENSGALG00000011088(GSKIP),ENSGALG00000031493(BAK1),ENSGALG00000033500(PDCD6IP),ENSGALG00000000172(MYOG),ENSGALG00000008297(SEMA4B),ENSGALG00000010770(SCIN),ENSGALG00000003011(TOM1L1),ENSGALG00000039710(HDAC7),ENSGALG00000008828(AFTPH),ENSGALG00000005505(PIK3CB),ENSG…	0.000174534	0.0676902
GO:0034645	cellular macromolecule biosynthetic process	biological_process	848	3189	2326	10155	ENSGALG00000003485(CCND3),ENSGALG00000023296(TAL1),ENSGALG00000008691(SNX5),ENSGALG00000043535(RIPK2),ENSGALG00000005507(NONO),ENSGALG00000008234(ORC2),ENSGALG00000003478(GFI1B),ENSGALG00000017627(TWNK),ENSGALG00000006461(UBE3C),ENSGALG00000016775(RPL31),ENSGALG00000006110(PLK1),ENSGALG00000009626(THBS1),ENSGALG00000035557(BARX1B),ENSGALG00000002922(NOTCH2),ENSGALG00000005679(CDX1),ENSGALG0000001…	0.000224402	0.0835492
GO:0043067	regulation of programmed cell death	biological_process	257	3189	621	10155	ENSGALG00000005772(BOK),ENSGALG00000012163(BDNF),ENSGALG00000004594(CD74),ENSGALG00000002225(RFFL),ENSGALG00000012472(IL2RB),ENSGALG00000033365(ALDH6),ENSGALG00000015013(MSX1),ENSGALG00000010826(PRKAA2),ENSGALG00000002514(SFPQ),ENSGALG00000026207(CNTF),ENSGALG00000010569(TXNDC12),ENSGALG00000014457(ING4),ENSGALG00000008100(RAPSN),ENSGALG00000025977(GADD45A),ENSGALG00000038848(MSX2),ENSGALG0000003…	0.000241463	0.0864436
GO:0010628	positive regulation of gene expression	biological_process	335	3189	842	10155	ENSGALG00000003045(E2F1),ENSGALG00000003670(MAFB),ENSGALG00000002583(PIK3CD),ENSGALG00000010924(cNFI-A),ENSGALG00000003424(LMX1A),ENSGALG00000007199(TRIAP1),ENSGALG00000009364(PRKCI),ENSGALG00000010794(MEOX2),ENSGALG00000006968(HNF1A),ENSGALG00000010276(GPBP1L1),ENSGALG00000011184(HNRNPD),ENSGALG00000015471(CCNC),ENSGALG00000011801(ESR2),ENSGALG00000001021(MYOCD),ENSGALG00000035016(ID2),ENSGALG00…	0.000294941	0.101678
GO:0012501	programmed cell death	biological_process	305	3189	758	10155	ENSGALG00000005767(TRAF7),ENSGALG00000036452(CDK5RAP3),ENSGALG00000042875(HMGB1),ENSGALG00000003922(TOP2A),ENSGALG00000000120(BMP10),ENSGALG00000004220(SERINC3),ENSGALG00000014442(GAPDH),ENSGALG00000012550(HMOX1),ENSGALG00000007945(CRYAB),ENSGALG00000004809(PPIF),ENSGALG00000040086(HNRNPK),ENSGALG00000000839(WNT11),ENSGALG00000011207(DUSP6),ENSGALG00000000209(PRNP),ENSGALG00000014698(CASP2),ENSGA…	0.000304853	0.101342
GO:0009058	biosynthetic process	biological_process	1061	3189	2968	10155	ENSGALG00000040247(AIP),ENSGALG00000013743(ENPP7),ENSGALG00000027714(ATG10),ENSGALG00000014128(A4GALT),ENSGALG00000002222(NOC2L),ENSGALG00000020419(LIN52),ENSGALG00000016440(KLF11),ENSGALG00000007999(MRPS7),ENSGALG00000005063(ST6GALNAC4),ENSGALG00000007709(RTFDC1),ENSGALG00000010798(DHCR24),ENSGALG00000010276(GPBP1L1),ENSGALG00000001722(E2F4),ENSGALG00000042481(FARS2),ENSGALG00000001080(NR5A1),EN…	0.000321615	0.103227
GO:0005912	adherens junction	cellular_component	148	3189	331	10155	ENSGALG00000011994(SYNPO2),ENSGALG00000006775(TGM2),ENSGALG00000011031(JAK1),ENSGALG00000029897(RPL30),ENSGALG00000033064(DDX6),ENSGALG00000038089(EGFR),ENSGALG00000005750(SWAP70),ENSGALG00000012456(RAC2),ENSGALG00000017358(YWHAG),ENSGALG00000039541(SH3GLB2),ENSGALG00000007145(ITGB1),ENSGALG00000002447(CTNNA1),ENSGALG00000014159(PACSIN2),ENSGALG00000006190(FHL1),ENSGALG00000002062(SRP68),ENSGALG0…	0.000433199	0.134407
GO:0060548	negative regulation of cell death	biological_process	171	3189	393	10155	ENSGALG00000007768(AURKA),ENSGALG00000007706(FGF8),ENSGALG00000005802(FLT4),ENSGALG00000016199(CRYAA),ENSGALG00000011104(GCG),ENSGALG00000008302(CIB1),ENSGALG00000009942(MDM2),ENSGALG00000002095(CHMP4B),ENSGALG00000043618(SLC40A1),ENSGALG00000015305(NR2E1),ENSGALG00000002937(PSME3),ENSGALG00000042878(PTH),ENSGALG00000004190(RNF34),ENSGALG00000002886(NKX2-5),ENSGALG00000043405(BNIP3L),ENSGALG00000…	0.000450692	0.135324
GO:0006915	apoptotic process	biological_process	298	3189	744	10155	ENSGALG00000004357(ANXA6),ENSGALG00000014977(GSK3B),ENSGALG00000009241(SFRP2),ENSGALG00000038000(CX3CR1),ENSGALG00000017077(HSPH1),ENSGALG00000023066(DNAJA1),ENSGALG00000001144(ZNF346),ENSGALG00000009748(ASNS),ENSGALG00000003473(SFRP1),ENSGALG00000037136(RPS6KA),ENSGALG00000001504(DDX20),ENSGALG00000027786(SOCS3),ENSGALG00000012186(CASP6),ENSGALG00000007768(AURKA),ENSGALG00000011104(GCG),ENSGALG0…	0.000451876	0.131439
GO:0042981	regulation of apoptotic process	biological_process	251	3189	613	10155	ENSGALG00000038000(CX3CR1),ENSGALG00000017077(HSPH1),ENSGALG00000014977(GSK3B),ENSGALG00000009241(SFRP2),ENSGALG00000037136(RPS6KA),ENSGALG00000003473(SFRP1),ENSGALG00000027786(SOCS3),ENSGALG00000001504(DDX20),ENSGALG00000001144(ZNF346),ENSGALG00000009748(ASNS),ENSGALG00000023066(DNAJA1),ENSGALG00000009942(MDM2),ENSGALG00000004777(AIFM2),ENSGALG00000011104(GCG),ENSGALG00000007768(AURKA),ENSGALG00…	0.000470424	0.132688
GO:0033554	cellular response to stress	biological_process	322	3189	815	10155	ENSGALG00000007365(PARP16),ENSGALG00000041432(STUB1),ENSGALG00000004517(PARP3),ENSGALG00000031062(BAG5),ENSGALG00000007810(PPP4R2),ENSGALG00000002450(WDR24),ENSGALG00000031718(CSNK2A2),ENSGALG00000001816(MAGI3),ENSGALG00000039327(VAV3),ENSGALG00000012075(DTX3L),ENSGALG00000001616(CDC45),ENSGALG00000008010(PTPN1),ENSGALG00000009840(TBK1),ENSGALG00000012569(FBXO7),ENSGALG00000033950(DERL1),ENSGALG0…	0.000559831	0.153262
GO:0044249	cellular biosynthetic process	biological_process	1015	3189	2847	10155	ENSGALG00000005667(UBE2G2),ENSGALG00000013649(CNOT7),ENSGALG00000015269(OPRK1),ENSGALG00000016461(DDX1),ENSGALG00000029983(ANGPT1),ENSGALG00000015185(TAF13),ENSGALG00000027835(PCBD1),ENSGALG00000040244(SEPT9),ENSGALG00000043711(AGO3),ENSGALG00000024083(C8orf4),ENSGALG00000002219(WBP2),ENSGALG00000007651(STAT1),ENSGALG00000034225(DEAF1),ENSGALG00000035419(CDON),ENSGALG00000004038(ADAL),ENSGALG0000…	0.000565261	0.150327
GO:0000278	mitotic cell cycle	biological_process	166	3189	382	10155	ENSGALG00000007650(SLC9A3R1),ENSGALG00000016831(PCID2),ENSGALG00000031718(CSNK2A2),ENSGALG00000004517(PARP3),ENSGALG00000036642(rad9),ENSGALG00000006688(TADA3),ENSGALG00000006267(TPX2),ENSGALG00000012429(BMP4),ENSGALG00000001616(CDC45),ENSGALG00000008584(NUSAP1),ENSGALG00000026182(CTTNBP2NL),ENSGALG00000007396(TAOK3),ENSGALG00000001632(MIS12),ENSGALG00000025950(PRKCA),ENSGALG00000005420(AATF),ENS…	0.000570962	0.147625
GO:0012505	endomembrane system	cellular_component	615	3189	1663	10155	ENSGALG00000002237(ATP6V0D1),ENSGALG00000042116(cFuc-TIX),ENSGALG00000023510(ERP29),ENSGALG00000017553(SNX11),ENSGALG00000027296(CPA5),ENSGALG00000039461(TNFRSF1A),ENSGALG00000004326(GOSR1),ENSGALG00000037553(SEC11A),ENSGALG00000007992(GGA3),ENSGALG00000002719(CSNK1D),ENSGALG00000011637(TCP1),ENSGALG00000015480(POGLUT1),ENSGALG00000010820(CHGA),ENSGALG00000001872(SDF4),ENSGALG00000040167(RP11-26J…	0.000590542	0.148561
GO:0006950	response to stress	biological_process	553	3189	1482	10155	ENSGALG00000012865(BRAF),ENSGALG00000000848(AP1G1),ENSGALG00000011875(TRPC3),ENSGALG00000017394(INSIG1),ENSGALG00000017316(UCP3),ENSGALG00000022557(CLDN3),ENSGALG00000029940(il-1beta),ENSGALG00000033950(DERL1),ENSGALG00000011870(HIF1A),ENSGALG00000025950(PRKCA),ENSGALG00000007396(TAOK3),ENSGALG00000012989(NINJ2),ENSGALG00000035950(NGFR),ENSGALG00000012075(DTX3L),ENSGALG00000001616(CDC45),ENSGALG0…	0.000600581	0.147111
GO:0005576	extracellular region	cellular_component	713	3189	1954	10155	ENSGALG00000009153(COPA),ENSGALG00000002925(ETFA),ENSGALG00000016266(PRRG1),ENSGALG00000007361(SST),ENSGALG00000011274(DCN),ENSGALG00000015180(PSAT1),ENSGALG00000008602(SLC39A12),ENSGALG00000015844(SOD1),ENSGALG00000010785(ACOT11),ENSGALG00000017447(OSTF1),ENSGALG00000014248(TMEM33),ENSGALG00000010237(NPC2),ENSGALG00000010055(DAAM2),ENSGALG00000026431(SEZ6),ENSGALG00000023510(ERP29),ENSGALG000000…	0.000662026	0.158004
GO:0010646	regulation of cell communication	biological_process	531	3189	1420	10155	ENSGALG00000005767(TRAF7),ENSGALG00000002634(HDAC3),ENSGALG00000042875(HMGB1),ENSGALG00000036452(CDK5RAP3),ENSGALG00000026465(TMEM100),ENSGALG00000000120(BMP10),ENSGALG00000040424(SCNN1A),ENSGALG00000012550(HMOX1),ENSGALG00000008508(PYGB),ENSGALG00000000839(WNT11),ENSGALG00000010253(ZDHHC17),ENSGALG00000008072(CHRDL1),ENSGALG00000004614(NPL),ENSGALG00000031255(FGF1),ENSGALG00000013822(TXLNB),ENSG…	0.000666256	0.155038
GO:0005654	nucleoplasm	cellular_component	415	3189	1084	10155	ENSGALG00000002424(RECQL5),ENSGALG00000016205(PDXK),ENSGALG00000007677(THNSL1),ENSGALG00000007341(MED19),ENSGALG00000042900(GATAD2A),ENSGALG00000041365(SALL4),ENSGALG00000012628(HABP4),ENSGALG00000014276(CIR1),ENSGALG00000024051(SETDB1),ENSGALG00000040687(SNX27),ENSGALG00000013174(RECQL),ENSGALG00000006317(ING5),ENSGALG00000014426(KPNA1),ENSGALG00000012236(DMC1),ENSGALG00000010283(GTF2E2),ENSGALG…	0.000675209	0.153289
GO:0009967	positive regulation of signal transduction	biological_process	260	3189	644	10155	ENSGALG00000017239(CTSC),ENSGALG00000010859(EPGN),ENSGALG00000030907(CSF3),ENSGALG00000004170(ADA),ENSGALG00000037153(GPR17),ENSGALG00000003103(MST1R),ENSGALG00000038089(EGFR),ENSGALG00000017179(PDGFD),ENSGALG00000028203(SPRED1),ENSGALG00000005725(CSF1R),ENSGALG00000003547(SKP2),ENSGALG00000009900(PRKD1),ENSGALG00000026677(F10),ENSGALG00000032701(LY96),ENSGALG00000029909(DHDDS),ENSGALG00000003267…	0.000724344	0.160528
GO:1902533	positive regulation of intracellular signal transduction	biological_process	180	3189	423	10155	ENSGALG00000003076(TNFSF6),ENSGALG00000014712(SLC38A9),ENSGALG00000009626(THBS1),ENSGALG00000013892(MAP3K5),ENSGALG00000005483(CDH13),ENSGALG00000000122(GNB2L1),ENSGALG00000002453(ABCA7),ENSGALG00000036807(NOD1),ENSGALG00000000055(LAMTOR3),ENSGALG00000038241(CART),ENSGALG00000012388(PCMT1),ENSGALG00000016909(NDFIP2),ENSGALG00000001569(RHOC),ENSGALG00000002375(NOTCH1),ENSGALG00000006979(SPPL3),ENS…	0.000752655	0.162923
GO:0060341	regulation of cellular localization	biological_process	222	3189	540	10155	ENSGALG00000009790(RAB33B),ENSGALG00000005621(CAMK2A),ENSGALG00000007404(YIPF5),ENSGALG00000013830(PRELID3A),ENSGALG00000016615(GPR143),ENSGALG00000033171(TGM4),ENSGALG00000000613(RAB11B),ENSGALG00000003880(STX6),ENSGALG00000003648(SVIP),ENSGALG00000002375(NOTCH1),ENSGALG00000012703(DTNBP1),ENSGALG00000010346(TGFB3),ENSGALG00000012023(DACT1),ENSGALG00000000122(GNB2L1),ENSGALG00000007650(SLC9A3R1)…	0.00084209	0.17814
GO:0010557	positive regulation of macromolecule biosynthetic process	biological_process	312	3189	794	10155	ENSGALG00000001143(ETS1),ENSGALG00000013887(FAM210A),ENSGALG00000016473(OSR1),ENSGALG00000008256(BLM),ENSGALG00000006947(BDH1),ENSGALG00000009900(PRKD1),ENSGALG00000011375(RNF25),ENSGALG00000025817(NHLH1),ENSGALG00000003941(FUBP3),ENSGALG00000003267(STAT3),ENSGALG00000042418(CHEK1),ENSGALG00000001191(MEOX1),ENSGALG00000006788(CREPT),ENSGALG00000027435(MED21),ENSGALG00000004640(MAD2L2),ENSGALG0000…	0.000897816	0.185708
GO:0032880	regulation of protein localization	biological_process	172	3189	404	10155	ENSGALG00000027151(FKBP12),ENSGALG00000009228(PARP1),ENSGALG00000004796(CDC42),ENSGALG00000004875(PEMT),ENSGALG00000002634(HDAC3),ENSGALG00000013793(CLOCK),ENSGALG00000036452(CDK5RAP3),ENSGALG00000042875(HMGB1),ENSGALG00000010663(TTC8),ENSGALG00000011237(DPH3),ENSGALG00000012620(PTCH1),ENSGALG00000029512(SPTBN1),ENSGALG00000038059(LXR),ENSGALG00000016720(CD2AP),ENSGALG00000008432(AP2M1),ENSGALG00…	0.00096615	0.195498
GO:1903047	mitotic cell cycle process	biological_process	144	3189	329	10155	ENSGALG00000017159(ATM),ENSGALG00000043573(CHMP4C),ENSGALG00000001118(NEK6),ENSGALG00000000409(CHMP7),ENSGALG00000003454(ZNF207),ENSGALG00000005973(LCMT1),ENSGALG00000002937(PSME3),ENSGALG00000006161(CHMP1A),ENSGALG00000012453(EPC2),ENSGALG00000002095(CHMP4B),ENSGALG00000009942(MDM2),ENSGALG00000028900(CENPT),ENSGALG00000007706(FGF8),ENSGALG00000007768(AURKA),ENSGALG00000002424(RECQL5),ENSGALG000…	0.00104372	0.206702
GO:0043234	protein complex	cellular_component	838	3189	2337	10155	ENSGALG00000010349(POLR1C),ENSGALG00000008771(SHOC2),ENSGALG00000001238(STX8),ENSGALG00000006307(NSMCE1),ENSGALG00000016997(RB1),ENSGALG00000007378(FAM162A),ENSGALG00000010764(FBXO8),ENSGALG00000010854(HDAC9),ENSGALG00000000695(MFSD4A),ENSGALG00000027372(PIP5K1A),ENSGALG00000006651(OGG1),ENSGALG00000001163(NDEL1),ENSGALG00000006113(ZNF326),ENSGALG00000035576(CDK9),ENSGALG00000028998(XPA),ENSGALG0…	0.0010632	0.206172
GO:0016192	vesicle-mediated transport	biological_process	273	3189	687	10155	ENSGALG00000005357(COPB2),ENSGALG00000042875(HMGB1),ENSGALG00000009583(GORASP2),ENSGALG00000040424(SCNN1A),ENSGALG00000013778(EXOC1),ENSGALG00000026428(CHMP6),ENSGALG00000007531(ZFYVE27),ENSGALG00000011651(ARL1),ENSGALG00000028284(PTX3),ENSGALG00000009086(EHD3),ENSGALG00000004174(VPS26A),ENSGALG00000040086(HNRNPK),ENSGALG00000042661(MVB12A),ENSGALG00000000723(STX12),ENSGALG00000007615(RAB11A),ENS…	0.00112941	0.214541
GO:0006886	intracellular protein transport	biological_process	217	3189	530	10155	ENSGALG00000037246(RAMP3),ENSGALG00000011238(WLS),ENSGALG00000003293(MBTPS1),ENSGALG00000023648(PPP3R1),ENSGALG00000011966(RANGAP1),ENSGALG00000006568(TM9SF4),ENSGALG00000003010(NUP93),ENSGALG00000000550(STRADA),ENSGALG00000013400(PDCD6),ENSGALG00000000723(STX12),ENSGALG00000009086(EHD3),ENSGALG00000004174(VPS26A),ENSGALG00000012620(PTCH1),ENSGALG00000003798(GET4),ENSGALG00000005357(COPB2),ENSGAL…	0.00113644	0.211559
GO:0023051	regulation of signaling	biological_process	519	3189	1399	10155	ENSGALG00000007015(CD40),ENSGALG00000016241(ATP6AP2),ENSGALG00000037494(Wnt8c),ENSGALG00000008010(PTPN1),ENSGALG00000009840(TBK1),ENSGALG00000014290(UBE2K),ENSGALG00000001486(ZAP70),ENSGALG00000004398(CARD11),ENSGALG00000001816(MAGI3),ENSGALG00000039327(VAV3),ENSGALG00000027501(ANPEP),ENSGALG00000002450(WDR24),ENSGALG00000039099(MAPK9),ENSGALG00000015593(EPHA7),ENSGALG00000009100(FSHR),ENSGALG000…	0.00129327	0.236034
GO:0016043	cellular component organization	biological_process	1084	3189	3080	10155	ENSGALG00000003211(POLDIP2),ENSGALG00000010677(NRDE2),ENSGALG00000012172(RPL3),ENSGALG00000034067(FMOD),ENSGALG00000002103(TPPP3),ENSGALG00000015496(CHMP2B),ENSGALG00000010175(HSP90AB1),ENSGALG00000001542(MRPL20),ENSGALG00000016088(CCT7),ENSGALG00000041353(TP53INP1),ENSGALG00000006201(TBC1D20),ENSGALG00000014873(GJA1),ENSGALG00000026298(SERTAD2),ENSGALG00000016535(RAB10),ENSGALG00000011163(GNPAT)…	0.00132783	0.237682
GO:0010467	gene expression	biological_process	909	3189	2556	10155	ENSGALG00000026182(CTTNBP2NL),ENSGALG00000014836(Lpin2),ENSGALG00000013759(MRPL47),ENSGALG00000005718(BHLHE23),ENSGALG00000026089(SLC26A6),ENSGALG00000007170(SNRPA1),ENSGALG00000000836(RFX5),ENSGALG00000004398(CARD11),ENSGALG00000011947(POLR3H),ENSGALG00000005395(POLR1E),ENSGALG00000005623(TFIP11),ENSGALG00000012115(WT1),ENSGALG00000016971(TSC22D1),ENSGALG00000005621(CAMK2A),ENSGALG00000043744(ND…	0.00136334	0.239434
GO:0007049	cell cycle	biological_process	273	3189	692	10155	ENSGALG00000003547(SKP2),ENSGALG00000011491(DYNC1LI1),ENSGALG00000009257(PLRG1),ENSGALG00000013565(CHD4),ENSGALG00000008256(BLM),ENSGALG00000008538(GINS1),ENSGALG00000006788(CREPT),ENSGALG00000003267(STAT3),ENSGALG00000042418(CHEK1),ENSGALG00000034373(KATNB1),ENSGALG00000007676(EME1),ENSGALG00000010859(EPGN),ENSGALG00000004640(MAD2L2),ENSGALG00000007585(NIT1),ENSGALG00000030831(FBXW5),ENSGALG0000…	0.00157103	0.270798
GO:0009966	regulation of signal transduction	biological_process	469	3189	1257	10155	ENSGALG00000030775(RP4-613B23.5),ENSGALG00000005451(HELLS),ENSGALG00000014908(FST),ENSGALG00000017384(ERH),ENSGALG00000000894(APCDD1),ENSGALG00000007093(CYTH1),ENSGALG00000009179(TNFSF10),ENSGALG00000007145(ITGB1),ENSGALG00000030988(RBPMS2),ENSGALG00000008836(ATP6AP1),ENSGALG00000008438(SLC35C1),ENSGALG00000000769(RAB7B),ENSGALG00000000685(MAP3K14),ENSGALG00000024024(TGFA),ENSGALG00000011117(AGT)…	0.00157136	0.265931
GO:0007346	regulation of mitotic cell cycle	biological_process	101	3189	219	10155	ENSGALG00000006161(CHMP1A),ENSGALG00000002937(PSME3),ENSGALG00000002095(CHMP4B),ENSGALG00000012453(EPC2),ENSGALG00000003282(STAT5B),ENSGALG00000009942(MDM2),ENSGALG00000012023(DACT1),ENSGALG00000006110(PLK1),ENSGALG00000007706(FGF8),ENSGALG00000016427(ADAM17),ENSGALG00000005637(GBF1),ENSGALG00000009802(ANGEL2),ENSGALG00000017159(ATM),ENSGALG00000016997(RB1),ENSGALG00000009748(ASNS),ENSGALG0000000…	0.00162425	0.269974
GO:0010468	regulation of gene expression	biological_process	689	3189	1912	10155	ENSGALG00000004133(SRSF10),ENSGALG00000001021(MYOCD),ENSGALG00000016440(KLF11),ENSGALG00000028187(FUNDC1),ENSGALG00000002222(NOC2L),ENSGALG00000007199(TRIAP1),ENSGALG00000003670(MAFB),ENSGALG00000001722(E2F4),ENSGALG00000015471(CCNC),ENSGALG00000010794(MEOX2),ENSGALG00000023740(HBZ),ENSGALG00000010276(GPBP1L1),ENSGALG00000008187(EIF3J),ENSGALG00000008400(TWSG1),ENSGALG00000012017(DAAM1),ENSGALG00…	0.00208629	0.329139
GO:0061024	membrane organization	biological_process	206	3189	508	10155	ENSGALG00000031966(TIMM9),ENSGALG00000028149(MED18),ENSGALG00000009828(PPP2R5A),ENSGALG00000028685(SEMA5A),ENSGALG00000042052(PPIL2),ENSGALG00000004172(BET1L),ENSGALG00000002497(RHOT2),ENSGALG00000021683(RER1),ENSGALG00000026009(SRP9),ENSGALG00000004467(CLIP1),ENSGALG00000028822(RNF152),ENSGALG00000002062(SRP68),ENSGALG00000014159(PACSIN2),ENSGALG00000033038(STARD3NL),ENSGALG00000003936(PPT1),ENS…	0.00218341	0.33872
GO:0051130	positive regulation of cellular component organization	biological_process	222	3189	554	10155	ENSGALG00000002606(CLSTN1),ENSGALG00000000681(PAK1),ENSGALG00000010183(RAB21),ENSGALG00000009061(ACTL6A),ENSGALG00000035094(CDH17),ENSGALG00000040244(SEPT9),ENSGALG00000029983(ANGPT1),ENSGALG00000010770(SCIN),ENSGALG00000008733(LPAR3),ENSGALG00000033500(PDCD6IP),ENSGALG00000000172(MYOG),ENSGALG00000002219(WBP2),ENSGALG00000029077(CBL),ENSGALG00000010825(AGR2),ENSGALG00000016088(CCT7),ENSGALG00000…	0.00236842	0.361398
GO:0018193	peptidyl-amino acid modification	biological_process	246	3189	622	10155	ENSGALG00000002719(CSNK1D),ENSGALG00000009082(COQ8A),ENSGALG00000003369(KAT2A),ENSGALG00000002651(ST3GAL2),ENSGALG00000039461(TNFRSF1A),ENSGALG00000012631(PWP1),ENSGALG00000006216(MYOD1),ENSGALG00000039682(HCLS1),ENSGALG00000005452(TADA2A),ENSGALG00000015668(RNF4),ENSGALG00000009944(KAT7),ENSGALG00000014749(EPHB6),ENSGALG00000002346(CLSPN),ENSGALG00000011274(DCN),ENSGALG00000009903(IFNG),ENSGALG0…	0.00240974	0.361772
GO:0019222	regulation of metabolic process	biological_process	1138	3189	3264	10155	ENSGALG00000007967(FDXACB1),ENSGALG00000009476(CDK6),ENSGALG00000016437(TAF1B),ENSGALG00000004455(USP34),ENSGALG00000035317(Id3),ENSGALG00000011738(ARHGDIB),ENSGALG00000000729(PPP1R8),ENSGALG00000008703(RFC4),ENSGALG00000035492(ELMO1),ENSGALG00000002085(FZR1),ENSGALG00000033077(TRMT1L),ENSGALG00000015531(PPP2R2C),ENSGALG00000007892(SPAG6),ENSGALG00000012454(CYTH4),ENSGALG00000016451(ROCK2),ENSGAL…	0.00249743	0.368986
GO:0006470	protein dephosphorylation	biological_process	98	3189	215	10155	ENSGALG00000017312(PPME1),ENSGALG00000011347(IHH),ENSGALG00000021572(SSH2),ENSGALG00000034876(PDP1),ENSGALG00000014711(PLPP1),ENSGALG00000026822(WDR81),ENSGALG00000015995(PTPRA),ENSGALG00000007037(PPP6R3),ENSGALG00000010697(SEMA4D),ENSGALG00000015246(TIPRL),ENSGALG00000007590(MTMR8),ENSGALG00000005638(IL2RG),ENSGALG00000006253(ILKAP),ENSGALG00000006979(SPPL3),ENSGALG00000010961(IGF2BP3),ENSGALG00…	0.00253466	0.368634
GO:0031323	regulation of cellular metabolic process	biological_process	978	3189	2783	10155	ENSGALG00000014468(MLF2),ENSGALG00000011214(SERPINH1),ENSGALG00000004267(SIGIRR),ENSGALG00000003648(SVIP),ENSGALG00000017312(PPME1),ENSGALG00000002453(ABCA7),ENSGALG00000002070(SAP130),ENSGALG00000002836(PEX14),ENSGALG00000015593(EPHA7),ENSGALG00000039099(MAPK9),ENSGALG00000010301(EIF2B2),ENSGALG00000001768(TENM2),ENSGALG00000003512(SPINK7),ENSGALG00000022622(HOXA4),ENSGALG00000009840(TBK1),ENSGA…	0.00260373	0.372854
GO:0019899	enzyme binding	molecular_function	325	3189	850	10155	ENSGALG00000033635(PTGS2),ENSGALG00000033950(DERL1),ENSGALG00000012569(FBXO7),ENSGALG00000008010(PTPN1),ENSGALG00000011870(HIF1A),ENSGALG00000025950(PRKCA),ENSGALG00000014410(CSTB),ENSGALG00000011423(FGFR1OP),ENSGALG00000026182(CTTNBP2NL),ENSGALG00000001907(WAPL),ENSGALG00000030879(AR),ENSGALG00000003522(RBBP4),ENSGALG00000000848(AP1G1),ENSGALG00000007015(CD40),ENSGALG00000008569(CHP1),ENSGALG000…	0.00274851	0.387623
GO:0045893	positive regulation of transcription, DNA-templated	biological_process	276	3189	710	10155	ENSGALG00000002659(WDR5),ENSGALG00000005679(CDX1),ENSGALG00000015009(ZBTB49),ENSGALG00000006252(LMO4),ENSGALG00000003498(TAF8),ENSGALG00000032365(C),ENSGALG00000008014(CEBPB),ENSGALG00000005483(CDH13),ENSGALG00000035557(BARX1B),ENSGALG00000016997(RB1),ENSGALG00000007286(SIRT7),ENSGALG00000003289(CHUK),ENSGALG00000033179(ChALK5),ENSGALG00000043701(ELK3),ENSGALG00000023296(TAL1),ENSGALG00000043535(…	0.00285145	0.396138
GO:0031647	regulation of protein stability	biological_process	50	3189	94	10155	ENSGALG00000009433(BAG3),ENSGALG00000007768(AURKA),ENSGALG00000010343(TSPAN1),ENSGALG00000002634(HDAC3),ENSGALG00000009942(MDM2),ENSGALG00000012023(DACT1),ENSGALG00000005452(TADA2A),ENSGALG00000006110(PLK1),ENSGALG00000003798(GET4),ENSGALG00000001954(APTX),ENSGALG00000010818(PLPP3),ENSGALG00000001534(TMEM88),ENSGALG00000004375(VPS35),ENSGALG00000002210(PPIB),ENSGALG00000004796(CDC42),ENSGALG00000…	0.00297618	0.407387
GO:0006996	organelle organization	biological_process	703	3189	1964	10155	ENSGALG00000007822(MRPL58),ENSGALG00000010746(TMEM59),ENSGALG00000011715(HSPA2),ENSGALG00000016826(ADPRHL1),ENSGALG00000012763(GNPTAB),ENSGALG00000040606(cRac1B),ENSGALG00000000314(NEFL),ENSGALG00000013605(LRRC16A),ENSGALG00000003652(ATAD1),ENSGALG00000003966(RPL23A),ENSGALG00000005647(ABCD3),ENSGALG00000008163(PSME4),ENSGALG00000010864(EREG),ENSGALG00000013462(STX17),ENSGALG00000012631(PWP1),ENS…	0.00306133	0.412969
GO:0045296	cadherin binding	molecular_function	70	3189	144	10155	ENSGALG00000008010(PTPN1),ENSGALG00000003977(TWF2),ENSGALG00000000993(GAPVD1),ENSGALG00000014159(PACSIN2),ENSGALG00000015664(ADD1),ENSGALG00000039541(SH3GLB2),ENSGALG00000002447(CTNNA1),ENSGALG00000001944(TBC1D2),ENSGALG00000007145(ITGB1),ENSGALG00000007673(LRRC59),ENSGALG00000005750(SWAP70),ENSGALG00000038089(EGFR),ENSGALG00000033064(DDX6),ENSGALG00000014496(Prom1),ENSGALG00000001328(BSG),ENSGAL…	0.00306975	0.40819
GO:0044267	cellular protein metabolic process	biological_process	972	3189	2771	10155	ENSGALG00000009314(CACUL1),ENSGALG00000008517(MCTS1),ENSGALG00000007687(MAP2K1),ENSGALG00000005972(KBTBD12),ENSGALG00000005867(MARCH8),ENSGALG00000008837(PELI1),ENSGALG00000005414(MSRB1),ENSGALG00000001802(JMJD6),ENSGALG00000032526(B3GNT5),ENSGALG00000023444(APELA),ENSGALG00000023571(TRIM59),ENSGALG00000016831(PCID2),ENSGALG00000039151(SIAT8C),ENSGALG00000002699(VAV2),ENSGALG00000015246(TIPRL),EN…	0.00313424	0.410895
GO:0007067	mitotic nuclear division	biological_process	82	3189	175	10155	ENSGALG00000013160(CHMP5),ENSGALG00000006471(SLCO2A1),ENSGALG00000008549(TUBGCP4),ENSGALG00000004675(RGS9BP),ENSGALG00000017370(ARPP19),ENSGALG00000000596(CDC27),ENSGALG00000005452(TADA2A),ENSGALG00000014442(GAPDH),ENSGALG00000015496(CHMP2B),ENSGALG00000004796(CDC42),ENSGALG00000026428(CHMP6),ENSGALG00000007610(CDC23),ENSGALG00000033295(CAV2),ENSGALG00000010864(EREG),ENSGALG00000005982(KLHL13),EN…	0.00313761	0.405624
GO:0031090	organelle membrane	cellular_component	415	3189	1114	10155	ENSGALG00000002911(MOXD1),ENSGALG00000014684(ERAP1),ENSGALG00000028187(FUNDC1),ENSGALG00000032496(SIRT3),ENSGALG00000033460(TMCO1),ENSGALG00000003909(PIGT),ENSGALG00000012265(MICALL1),ENSGALG00000002321(GOT2),ENSGALG00000007185(COQ5),ENSGALG00000004628(CTNS),ENSGALG00000027151(FKBP12),ENSGALG00000000424(CMTM3),ENSGALG00000005772(BOK),ENSGALG00000002314(CDHR1),ENSGALG00000008496(VPS18),ENSGALG0000…	0.00317638	0.40501
GO:0051726	regulation of cell cycle	biological_process	174	3189	424	10155	ENSGALG00000003294(ATAD5),ENSGALG00000005710(CTDSPL),ENSGALG00000015013(MSX1),ENSGALG00000002514(SFPQ),ENSGALG00000012620(PTCH1),ENSGALG00000007615(RAB11A),ENSGALG00000014561(PTPN6),ENSGALG00000008553(INO80),ENSGALG00000013160(CHMP5),ENSGALG00000014457(ING4),ENSGALG00000036452(CDK5RAP3),ENSGALG00000025977(GADD45A),ENSGALG00000038848(MSX2),ENSGALG00000006471(SLCO2A1),ENSGALG00000040794(CCNE2),ENSG…	0.00324354	0.407985
GO:0006807	nitrogen compound metabolic process	biological_process	1160	3189	3341	10155	ENSGALG00000015668(RNF4),ENSGALG00000010140(EIF2B3),ENSGALG00000012613(FBP1),ENSGALG00000015573(FHL5),ENSGALG00000002651(ST3GAL2),ENSGALG00000003570(ATIC),ENSGALG00000010098(SLC6A9),ENSGALG00000011814(ATF7IP),ENSGALG00000002773(SNRPC),ENSGALG00000003474(MED20),ENSGALG00000009587(GPHN),ENSGALG00000001955(AANAT),ENSGALG00000029892(LMO2),ENSGALG00000011715(HSPA2),ENSGALG00000017034(FOXO1),ENSGALG000…	0.00334842	0.415562
GO:0050839	cell adhesion molecule binding	molecular_function	97	3189	215	10155	ENSGALG00000008220(BZW1),ENSGALG00000010175(HSP90AB1),ENSGALG00000013160(CHMP5),ENSGALG00000009433(BAG3),ENSGALG00000004143(YWHAB),ENSGALG00000015496(CHMP2B),ENSGALG00000016885(STK24),ENSGALG00000006702(MFGE8),ENSGALG00000003570(ATIC),ENSGALG00000003966(RPL23A),ENSGALG00000003901(P2RX4),ENSGALG00000012211(PDLIM5),ENSGALG00000002719(CSNK1D),ENSGALG00000016535(RAB10),ENSGALG00000040756(PI4KA),ENSGA…	0.00340483	0.417002
GO:0043069	negative regulation of programmed cell death	biological_process	151	3189	361	10155	ENSGALG00000029077(CBL),ENSGALG00000011967(MAD2L1),ENSGALG00000007357(BCL6),ENSGALG00000035378(DNAJC5),ENSGALG00000008631(TYRO3),ENSGALG00000036043(TBX3),ENSGALG00000010485(ALKBH1),ENSGALG00000029401(Six1),ENSGALG00000012290(SOX10),ENSGALG00000006491(ANKRD1),ENSGALG00000021047(KIFAP3),ENSGALG00000043570(SGK3),ENSGALG00000005198(RPS6KB1),ENSGALG00000015844(SOD1),ENSGALG00000021542(SNCB),ENSGALG000…	0.0034056	0.411679
GO:0090575	RNA polymerase II transcription factor complex	cellular_component	39	3189	69	10155	ENSGALG00000003189(NFYC),ENSGALG00000003498(TAF8),ENSGALG00000016662(GATA4),ENSGALG00000031960(Lef-1),ENSGALG00000014790(CDK7),ENSGALG00000008241(TAF5),ENSGALG00000003369(KAT2A),ENSGALG00000002886(NKX2-5),ENSGALG00000001093(TCF3),ENSGALG00000038059(LXR),ENSGALG00000016997(RB1),ENSGALG00000005507(NONO),ENSGALG00000001080(NR5A1),ENSGALG00000002514(SFPQ),ENSGALG00000010283(GTF2E2),ENSGALG00000033090…	0.0037675	0.449588
GO:0031328	positive regulation of cellular biosynthetic process	biological_process	320	3189	842	10155	ENSGALG00000013342(GBX2),ENSGALG00000004189(MAFK),ENSGALG00000012429(BMP4),ENSGALG00000010745(HMGB2),ENSGALG00000014984(F2RL1),ENSGALG00000035576(CDK9),ENSGALG00000002216(NEK7),ENSGALG00000006688(TADA3),ENSGALG00000005947(MYD88),ENSGALG00000016831(PCID2),ENSGALG00000002093(NR2E3),ENSGALG00000027188(SREBF1),ENSGALG00000001630(DHX33),ENSGALG00000001420(RALGAPB),ENSGALG00000007001(TLR4),ENSGALG00000…	0.00391791	0.461619
GO:0048471	perinuclear region of cytoplasm	cellular_component	92	3189	204	10155	ENSGALG00000001262(CLIC4),ENSGALG00000004212(ADAM10),ENSGALG00000026328(MIEN1),ENSGALG00000040244(SEPT9),ENSGALG00000015082(RPS6),ENSGALG00000028935(BCL10),ENSGALG00000004530(MMD2),ENSGALG00000026431(SEZ6),ENSGALG00000009526(VTI1B),ENSGALG00000008602(SLC39A12),ENSGALG00000011966(RANGAP1),ENSGALG00000008122(SLC39A13),ENSGALG00000000259(PSMF1),ENSGALG00000007651(STAT1),ENSGALG00000010857(Dab1),ENSG…	0.00435447	0.506643
GO:0005829	cytosol	cellular_component	286	3189	746	10155	ENSGALG00000023131(PDXP),ENSGALG00000005337(SNX2),ENSGALG00000010536(FAF1),ENSGALG00000001802(JMJD6),ENSGALG00000003383(KPNA6),ENSGALG00000008517(MCTS1),ENSGALG00000006824(USP19),ENSGALG00000039791(DOLPP1),ENSGALG00000035252(RPL7),ENSGALG00000006040(UCKL1),ENSGALG00000002618(KCTD7),ENSGALG00000011016(PGM1),ENSGALG00000040735(BLOC1S6),ENSGALG00000015275(NIT2),ENSGALG00000012692(SIRT5),ENSGALG00000…	0.00439561	0.505115
GO:0072657	protein localization to membrane	biological_process	88	3189	194	10155	ENSGALG00000002414(TSPAN14),ENSGALG00000004375(VPS35),ENSGALG00000007130(cRac1A),ENSGALG00000016451(ROCK2),ENSGALG00000004383(TIMM22),ENSGALG00000008351(CAV3),ENSGALG00000039461(TNFRSF1A),ENSGALG00000014064(WDR19),ENSGALG00000006908(DLG1),ENSGALG00000001534(TMEM88),ENSGALG00000010663(TTC8),ENSGALG00000003798(GET4),ENSGALG00000012620(PTCH1),ENSGALG00000042981(CARHSP1),ENSGALG00000009086(EHD3),ENSG…	0.00463808	0.526478
GO:1903827	regulation of cellular protein localization	biological_process	103	3189	234	10155	ENSGALG00000003369(KAT2A),ENSGALG00000016720(CD2AP),ENSGALG00000005054(DKC1),ENSGALG00000005243(PPP3CB),ENSGALG00000011637(TCP1),ENSGALG00000001848(UBE2J2),ENSGALG00000004821(PTPN11),ENSGALG00000010746(TMEM59),ENSGALG00000016088(CCT7),ENSGALG00000029512(SPTBN1),ENSGALG00000000608(CDH1),ENSGALG00000002634(HDAC3),ENSGALG00000028256(CCL19),ENSGALG00000009944(KAT7),ENSGALG00000036452(CDK5RAP3),ENSGAL…	0.00469912	0.526981
GO:0098641	cadherin binding involved in cell-cell adhesion	molecular_function	62	3189	127	10155	ENSGALG00000002095(CHMP4B),ENSGALG00000031582(RAB1A),ENSGALG00000004143(YWHAB),ENSGALG00000006390(CRKL),ENSGALG00000015496(CHMP2B),ENSGALG00000016885(STK24),ENSGALG00000011229(SERBP1),ENSGALG00000003966(RPL23A),ENSGALG00000003570(ATIC),ENSGALG00000003053(PRDX6),ENSGALG00000009433(BAG3),ENSGALG00000000122(GNB2L1),ENSGALG00000017312(PPME1),ENSGALG00000007549(VAPB),ENSGALG00000013160(CHMP5),ENSGALG0…	0.00486042	0.538581
GO:0016311	dephosphorylation	biological_process	120	3189	281	10155	ENSGALG00000004143(YWHAB),ENSGALG00000013085(PTPRO),ENSGALG00000011178(ENOPH1),ENSGALG00000007892(SPAG6),ENSGALG00000015531(PPP2R2C),ENSGALG00000016451(ROCK2),ENSGALG00000011419(DUSP4),ENSGALG00000010175(HSP90AB1),ENSGALG00000012613(FBP1),ENSGALG00000016513(PPM1G),ENSGALG00000023395(PLIN1),ENSGALG00000004821(PTPN11),ENSGALG00000036093(PTPN7),ENSGALG00000021017(DUSP15),ENSGALG00000007832(PEX13),EN…	0.00522405	0.572064
GO:0072659	protein localization to plasma membrane	biological_process	57	3189	115	10155	ENSGALG00000037246(RAMP3),ENSGALG00000007650(SLC9A3R1),ENSGALG00000009828(PPP2R5A),ENSGALG00000027058(EMP2),ENSGALG00000009526(VTI1B),ENSGALG00000014463(ACTN2),ENSGALG00000012170(LIN7C),ENSGALG00000009903(IFNG),ENSGALG00000021683(RER1),ENSGALG00000006211(BCL2L1),ENSGALG00000023099(ZDHHC22),ENSGALG00000042052(PPIL2),ENSGALG00000010925(FAM126A),ENSGALG00000013738(OPTN),ENSGALG00000003932(SDC4),ENSG…	0.00532223	0.576038
GO:0005925	focal adhesion	cellular_component	87	3189	193	10155	ENSGALG00000017330(RPS3),ENSGALG00000015071(FOCAD),ENSGALG00000005597(CNN3),ENSGALG00000004818(RPL6),ENSGALG00000008169(GDI2),ENSGALG00000004357(ANXA6),ENSGALG00000003485(CCND3),ENSGALG00000020927(ARPC5),ENSGALG00000002160(B2M),ENSGALG00000042458(ACTN1),ENSGALG00000006547(PROCR),ENSGALG00000009229(ATP6V0C),ENSGALG00000014688(ZYX),ENSGALG00000016775(RPL31),ENSGALG00000005483(CDH13),ENSGALG00000016…	0.00557508	0.596469
GO:0043066	negative regulation of apoptotic process	biological_process	147	3189	356	10155	ENSGALG00000008010(PTPN1),ENSGALG00000011870(HIF1A),ENSGALG00000025950(PRKCA),ENSGALG00000005420(AATF),ENSGALG00000002820(DFFA),ENSGALG00000012865(BRAF),ENSGALG00000030879(AR),ENSGALG00000014832(PRKAA1),ENSGALG00000016906(SPRY2),ENSGALG00000031062(BAG5),ENSGALG00000016831(PCID2),ENSGALG00000010127(GLO1),ENSGALG00000012429(BMP4),ENSGALG00000010745(HMGB2),ENSGALG00000004631(DRAXIN),ENSGALG000000023…	0.00562326	0.594787
GO:0070201	regulation of establishment of protein localization	biological_process	135	3189	323	10155	ENSGALG00000004375(VPS35),ENSGALG00000023510(ERP29),ENSGALG00000028256(CCL19),ENSGALG00000039682(HCLS1),ENSGALG00000016464(VSNL1),ENSGALG00000004821(PTPN11),ENSGALG00000001848(UBE2J2),ENSGALG00000000608(CDH1),ENSGALG00000016088(CCT7),ENSGALG00000010746(TMEM59),ENSGALG00000040834(LGR4),ENSGALG00000003369(KAT2A),ENSGALG00000005054(DKC1),ENSGALG00000005243(PPP3CB),ENSGALG00000011637(TCP1),ENSGALG000…	0.00568267	0.594318
GO:0007088	regulation of mitotic nuclear division	biological_process	41	3189	76	10155	ENSGALG00000023131(PDXP),ENSGALG00000040746(CHMP1B),ENSGALG00000011491(DYNC1LI1),ENSGALG00000042418(CHEK1),ENSGALG00000011967(MAD2L1),ENSGALG00000026734(GABPB2),ENSGALG00000008584(NUSAP1),ENSGALG00000040141(H2AFY),ENSGALG00000007839(NCAM1),ENSGALG00000030831(FBXW5),ENSGALG00000003011(TOM1L1),ENSGALG00000010859(EPGN),ENSGALG00000026563(HAPLN4),ENSGALG00000035282(IGF2),ENSGALG00000008233(BUB1),ENSG…	0.00573162	0.592776
GO:0044822	poly(A) RNA binding	molecular_function	220	3189	562	10155	ENSGALG00000021271(MPZL3),ENSGALG00000016461(DDX1),ENSGALG00000006531(TRA2B),ENSGALG00000043711(AGO3),ENSGALG00000015603(ZCCHC9),ENSGALG00000011931(SNU13),ENSGALG00000030759(SRPRA),ENSGALG00000009850(NOVA1),ENSGALG00000014331(FKBP4),ENSGALG00000038730(GIGYF2),ENSGALG00000001542(MRPL20),ENSGALG00000039228(Zfp36l1),ENSGALG00000001174(RCC1L),ENSGALG00000028056(RRP36),ENSGALG00000039830(DHX30),ENSGAL…	0.00593268	0.606828
GO:0098632	protein binding involved in cell-cell adhesion	molecular_function	63	3189	131	10155	ENSGALG00000001328(BSG),ENSGALG00000038089(EGFR),ENSGALG00000005750(SWAP70),ENSGALG00000033064(DDX6),ENSGALG00000014159(PACSIN2),ENSGALG00000039541(SH3GLB2),ENSGALG00000015664(ADD1),ENSGALG00000007673(LRRC59),ENSGALG00000007145(ITGB1),ENSGALG00000008010(PTPN1),ENSGALG00000003977(TWF2),ENSGALG00000000993(GAPVD1),ENSGALG00000000613(RAB11B),ENSGALG00000005597(CNN3),ENSGALG00000004818(RPL6),ENSGALG00…	0.00593294	0.600259
GO:0005783	endoplasmic reticulum	cellular_component	249	3189	646	10155	ENSGALG00000031493(BAK1),ENSGALG00000017652(TTC9),ENSGALG00000033500(PDCD6IP),ENSGALG00000038904(ARL6IP5),ENSGALG00000009633(KATNBL1),ENSGALG00000000430(SPPL2B),ENSGALG00000010825(AGR2),ENSGALG00000037375(MAN1B1),ENSGALG00000012006(RTN1),ENSGALG00000030759(SRPRA),ENSGALG00000010899(G6PC2),ENSGALG00000013804(SRD5A3),ENSGALG00000009526(VTI1B),ENSGALG00000005667(UBE2G2),ENSGALG00000008123(RINT1),ENS…	0.00635206	0.635753
GO:0032386	regulation of intracellular transport	biological_process	104	3189	240	10155	ENSGALG00000012023(DACT1),ENSGALG00000008302(CIB1),ENSGALG00000011272(RAB5A),ENSGALG00000008313(NAPB),ENSGALG00000016199(CRYAA),ENSGALG00000000712(RAB29),ENSGALG00000021611(RABGEF1),ENSGALG00000003128(EDEM2),ENSGALG00000000122(GNB2L1),ENSGALG00000020316(IL13RA2),ENSGALG00000015904(TMEM30A),ENSGALG00000003648(SVIP),ENSGALG00000006979(SPPL3),ENSGALG00000001163(NDEL1),ENSGALG00000006651(OGG1),ENSGAL…	0.0065478	0.648372
GO:0051301	cell division	biological_process	101	3189	232	10155	ENSGALG00000004902(TOM1L2),ENSGALG00000040141(H2AFY),ENSGALG00000000811(IST1),ENSGALG00000007839(NCAM1),ENSGALG00000005505(PIK3CB),ENSGALG00000007324(TP63),ENSGALG00000003011(TOM1L1),ENSGALG00000026563(HAPLN4),ENSGALG00000006211(BCL2L1),ENSGALG00000035282(IGF2),ENSGALG00000008233(BUB1),ENSGALG00000016485(RHOB),ENSGALG00000006657(MAPRE1),ENSGALG00000003233(ASH2L),ENSGALG00000005834(PAFAH1B1),ENSGA…	0.00660673	0.64732
GO:0090150	establishment of protein localization to membrane	biological_process	65	3189	137	10155	ENSGALG00000009903(IFNG),ENSGALG00000012265(MICALL1),ENSGALG00000037246(RAMP3),ENSGALG00000011241(RFTN1),ENSGALG00000006211(BCL2L1),ENSGALG00000036196(Mtch2),ENSGALG00000010985(ATG4C),ENSGALG00000003932(SDC4),ENSGALG00000013738(OPTN),ENSGALG00000009364(PRKCI),ENSGALG00000010825(AGR2),ENSGALG00000000209(PRNP),ENSGALG00000030759(SRPRA),ENSGALG00000012620(PTCH1),ENSGALG00000009086(EHD3),ENSGALG00000…	0.00665587	0.645342
GO:0019904	protein domain specific binding	molecular_function	95	3189	216	10155	ENSGALG00000010372(ANGEL1),ENSGALG00000031010(OLIG2),ENSGALG00000011297(CRADD),ENSGALG00000043535(RIPK2),ENSGALG00000030969(CLEC3B),ENSGALG00000007767(DIS3L2),ENSGALG00000023066(DNAJA1),ENSGALG00000000674(MYO1D),ENSGALG00000015729(LPAR1),ENSGALG00000016427(ADAM17),ENSGALG00000007549(VAPB),ENSGALG00000036807(NOD1),ENSGALG00000000122(GNB2L1),ENSGALG00000005589(SYNGR3),ENSGALG00000012921(ETV6),ENSGA…	0.0066871	0.641685
GO:0022607	cellular component assembly	biological_process	455	3189	1249	10155	ENSGALG00000016062(PSMG1),ENSGALG00000000156(BRD2),ENSGALG00000012529(EIF3D),ENSGALG00000007945(CRYAB),ENSGALG00000009086(EHD3),ENSGALG00000004237(PRKAR1A),ENSGALG00000000723(STX12),ENSGALG00000002576(ASL2),ENSGALG00000042661(MVB12A),ENSGALG00000007615(RAB11A),ENSGALG00000008058(PAK3),ENSGALG00000010502(SPATA6),ENSGALG00000013102(COBL),ENSGALG00000026428(CHMP6),ENSGALG00000007531(ZFYVE27),ENSGALG…	0.00698064	0.663018
GO:0005730	nucleolus	cellular_component	153	3189	376	10155	ENSGALG00000004588(RPS14),ENSGALG00000008304(STN1),ENSGALG00000002591(POLR2E),ENSGALG00000007470(POLR1D),ENSGALG00000003547(SKP2),ENSGALG00000009257(PLRG1),ENSGALG00000020260(PGRMC1),ENSGALG00000008294(ITPR1),ENSGALG00000008256(BLM),ENSGALG00000006749(WDR37),ENSGALG00000008555(MXI1),ENSGALG00000037492(MGRN1),ENSGALG00000006974(DDX27),ENSGALG00000001663(MAK16),ENSGALG00000003086(EXOSC10),ENSGALG00…	0.00731413	0.687676
GO:0001666	response to hypoxia	biological_process	40	3189	75	10155	ENSGALG00000004614(NPL),ENSGALG00000022557(CLDN3),ENSGALG00000004531(PLOD1),ENSGALG00000006568(TM9SF4),ENSGALG00000008294(ITPR1),ENSGALG00000006824(USP19),ENSGALG00000000751(ARNT),ENSGALG00000011870(HIF1A),ENSGALG00000010013(EDNRA),ENSGALG00000033635(PTGS2),ENSGALG00000003759(RORA),ENSGALG00000028187(FUNDC1),ENSGALG00000010079(HP1BP3),ENSGALG00000030775(RP4-613B23.5),ENSGALG00000004170(ADA),ENSGA…	0.00736245	0.685297
GO:0046902	regulation of mitochondrial membrane permeability	biological_process	14	3189	17	10155	ENSGALG00000031493(BAK1),ENSGALG00000031142(ACAA2),ENSGALG00000005621(CAMK2A),ENSGALG00000012885(BCL2),ENSGALG00000027734(NAIF1),ENSGALG00000005794(BLOC1S2),ENSGALG00000003397(RHOT1),ENSGALG00000004809(PPIF),ENSGALG00000005772(BOK),ENSGALG00000006211(BCL2L1),ENSGALG00000002497(RHOT2),ENSGALG00000036196(Mtch2),ENSGALG00000014977(GSK3B),ENSGALG00000043405(BNIP3L),	0.00756576	0.697248
GO:0005794	Golgi apparatus	cellular_component	229	3189	592	10155	ENSGALG00000016728(RP2),ENSGALG00000042116(cFuc-TIX),ENSGALG00000012631(PWP1),ENSGALG00000004326(GOSR1),ENSGALG00000039461(TNFRSF1A),ENSGALG00000002651(ST3GAL2),ENSGALG00000002719(CSNK1D),ENSGALG00000007992(GGA3),ENSGALG00000011637(TCP1),ENSGALG00000012763(GNPTAB),ENSGALG00000001872(SDF4),ENSGALG00000002022(B4GALT1),ENSGALG00000026796(SNAPIN),ENSGALG00000000608(CDH1),ENSGALG00000010746(TMEM59),EN…	0.00775965	0.708107
GO:0030055	cell-substrate junction	cellular_component	88	3189	199	10155	ENSGALG00000007145(ITGB1),ENSGALG00000017358(YWHAG),ENSGALG00000008569(CHP1),ENSGALG00000015664(ADD1),ENSGALG00000014159(PACSIN2),ENSGALG00000004588(RPS14),ENSGALG00000040478(CAPN5),ENSGALG00000003398(ADAM9),ENSGALG00000002062(SRP68),ENSGALG00000006190(FHL1),ENSGALG00000005420(AATF),ENSGALG00000003636(FBLIM1),ENSGALG00000035252(RPL7),ENSGALG00000011994(SYNPO2),ENSGALG00000006775(TGM2),ENSGALG0000…	0.00800714	0.723597
GO:0033043	regulation of organelle organization	biological_process	227	3189	587	10155	ENSGALG00000002131(NPRL2),ENSGALG00000007378(FAM162A),ENSGALG00000016997(RB1),ENSGALG00000003478(GFI1B),ENSGALG00000007877(PIP4K2A),ENSGALG00000033179(ChALK5),ENSGALG00000043058(TBC1D22A),ENSGALG00000023296(TAL1),ENSGALG00000009800(SETD7),ENSGALG00000010160(DMRT1),ENSGALG00000002800(GRK7),ENSGALG00000007714(NMUR1),ENSGALG00000011254(SATB1),ENSGALG00000008014(CEBPB),ENSGALG00000006110(PLK1),ENSGAL…	0.0081106	0.725899
GO:0045944	positive regulation of transcription from RNA polymerase II promoter	biological_process	208	3189	533	10155	ENSGALG00000036452(CDK5RAP3),ENSGALG00000042875(HMGB1),ENSGALG00000002634(HDAC3),ENSGALG00000026452(MURC),ENSGALG00000003922(TOP2A),ENSGALG00000030247(TMOD4),ENSGALG00000034802(SETD3),ENSGALG00000001551(CCNL2),ENSGALG00000016774(NPAS2),ENSGALG00000012408(PSMC6),ENSGALG00000037272(HOXD8),ENSGALG00000026231(ARID3A),ENSGALG00000029024(TCF21),ENSGALG00000006374(TBX6),ENSGALG00000040086(HNRNPK),ENSGAL…	0.00826238	0.732441
GO:0033365	protein localization to organelle	biological_process	157	3189	389	10155	ENSGALG00000006956(ARIH2),ENSGALG00000002569(RAN),ENSGALG00000003045(E2F1),ENSGALG00000003010(NUP93),ENSGALG00000012929(DNM1L),ENSGALG00000013738(OPTN),ENSGALG00000006546(CD81),ENSGALG00000040141(H2AFY),ENSGALG00000001823(HIKESHI),ENSGALG00000012265(MICALL1),ENSGALG00000023648(PPP3R1),ENSGALG00000040247(AIP),ENSGALG00000003293(MBTPS1),ENSGALG00000011305(SRSF11),ENSGALG00000002634(HDAC3),ENSGALG00…	0.00839344	0.737039
GO:0005793	endoplasmic reticulum-Golgi intermediate compartment	cellular_component	22	3189	34	10155	ENSGALG00000013867(PTPN2),ENSGALG00000008918(LAMP5),ENSGALG00000013462(STX17),ENSGALG00000005904(TMED5),ENSGALG00000006979(SPPL3),ENSGALG00000010318(TMED10),ENSGALG00000028265(SURF4),ENSGALG00000011214(SERPINH1),ENSGALG00000002863(ERGIC1),ENSGALG00000023757(TMEM199),ENSGALG00000008569(CHP1),ENSGALG00000012414(GNPNAT1),ENSGALG00000009065(VMA21),ENSGALG00000005637(GBF1),ENSGALG00000014496(Prom1),EN…	0.00863397	0.751075
GO:0098631	protein binding involved in cell adhesion	molecular_function	63	3189	134	10155	ENSGALG00000003977(TWF2),ENSGALG00000000993(GAPVD1),ENSGALG00000008010(PTPN1),ENSGALG00000039541(SH3GLB2),ENSGALG00000015664(ADD1),ENSGALG00000007673(LRRC59),ENSGALG00000007145(ITGB1),ENSGALG00000014159(PACSIN2),ENSGALG00000033064(DDX6),ENSGALG00000038089(EGFR),ENSGALG00000005750(SWAP70),ENSGALG00000001328(BSG),ENSGALG00000011229(SERBP1),ENSGALG00000003053(PRDX6),ENSGALG00000002095(CHMP4B),ENSGAL…	0.00879635	0.758115
GO:0010638	positive regulation of organelle organization	biological_process	122	3189	293	10155	ENSGALG00000040244(SEPT9),ENSGALG00000009061(ACTL6A),ENSGALG00000010770(SCIN),ENSGALG00000001017(WRAP73),ENSGALG00000004244(TTPAL),ENSGALG00000000681(PAK1),ENSGALG00000011274(DCN),ENSGALG00000001798(BBS4),ENSGALG00000002124(ZDHHC8),ENSGALG00000002219(WBP2),ENSGALG00000007357(BCL6),ENSGALG00000033500(PDCD6IP),ENSGALG00000028265(SURF4),ENSGALG00000011637(TCP1),ENSGALG00000005054(DKC1),ENSGALG000000…	0.00931966	0.795848
GO:0048285	organelle fission	biological_process	111	3189	263	10155	ENSGALG00000026563(HAPLN4),ENSGALG00000003011(TOM1L1),ENSGALG00000001017(WRAP73),ENSGALG00000007839(NCAM1),ENSGALG00000015082(RPS6),ENSGALG00000036196(Mtch2),ENSGALG00000009873(LEMD3),ENSGALG00000011274(DCN),ENSGALG00000006604(KIF3B),ENSGALG00000004902(TOM1L2),ENSGALG00000005769(WEE1),ENSGALG00000032590(NDE1),ENSGALG00000006657(MAPRE1),ENSGALG00000011967(MAD2L1),ENSGALG00000003503(MYBL2),ENSGALG0…	0.00949821	0.803721
GO:0000920	cell separation after cytokinesis	biological_process	11	3189	12	10155	ENSGALG00000000409(CHMP7),ENSGALG00000026428(CHMP6),ENSGALG00000043573(CHMP4C),ENSGALG00000006161(CHMP1A),ENSGALG00000002095(CHMP4B),ENSGALG00000035030(KIF20A),ENSGALG00000013160(CHMP5),ENSGALG00000016759(MITD1),ENSGALG00000033500(PDCD6IP),ENSGALG00000015496(CHMP2B),ENSGALG00000040746(CHMP1B),	0.00977058	0.81932
GO:0048545	response to steroid hormone	biological_process	73	3189	161	10155	ENSGALG00000010346(TGFB3),ENSGALG00000009100(FSHR),ENSGALG00000015305(NR2E1),ENSGALG00000014662(RBP5),ENSGALG00000003512(SPINK7),ENSGALG00000040006(TBL1X),ENSGALG00000023066(DNAJA1),ENSGALG00000003473(SFRP1),ENSGALG00000013506(MED24),ENSGALG00000009680(PAQR7),ENSGALG00000000668(RBBP5),ENSGALG00000030879(AR),ENSGALG00000003547(SKP2),ENSGALG00000011294(THRB),ENSGALG00000003267(STAT3),ENSGALG0000001…	0.00978089	0.812862
GO:0036211	protein modification process	biological_process	774	3189	2212	10155	ENSGALG00000033950(DERL1),ENSGALG00000016906(SPRY2),ENSGALG00000001901(ARIH1),ENSGALG00000042939(HMBS),ENSGALG00000011570(ILF2),ENSGALG00000008569(CHP1),ENSGALG00000007650(SLC9A3R1),ENSGALG00000041432(STUB1),ENSGALG00000001925(GNB1L),ENSGALG00000006267(TPX2),ENSGALG00000013135(GALNT1),ENSGALG00000010971(CSRNP3),ENSGALG00000042744(RGS2),ENSGALG00000006753(ATP5C1),ENSGALG00000003536(KLHL11),ENSGALG…	0.00982912	0.809641
GO:0006464	cellular protein modification process	biological_process	774	3189	2212	10155	ENSGALG00000005198(RPS6KB1),ENSGALG00000000102(UBE2T),ENSGALG00000011266(PPM1K),ENSGALG00000028906(FEM1B),ENSGALG00000012275(EPM2A),ENSGALG00000010504(ADCK1),ENSGALG00000016739(HERC2),ENSGALG00000017079(USPL1),ENSGALG00000009850(NOVA1),ENSGALG00000006910(IMPDH),ENSGALG00000005769(WEE1),ENSGALG00000006033(GORASP1),ENSGALG00000009476(CDK6),ENSGALG00000001985(PIGQ),ENSGALG00000004455(USP34),ENSGALG0…	0.00982912	0.809641
GO:0051171	regulation of nitrogen compound metabolic process	biological_process	689	3189	1957	10155	ENSGALG00000010961(IGF2BP3),ENSGALG00000000777(EYA3),ENSGALG00000035504(ER81),ENSGALG00000008241(TAF5),ENSGALG00000011514(SLC25A3),ENSGALG00000039951(TRAP1),ENSGALG00000003473(SFRP1),ENSGALG00000037136(RPS6KA),ENSGALG00000003476(ERN1),ENSGALG00000011104(GCG),ENSGALG00000009942(MDM2),ENSGALG00000043618(SLC40A1),ENSGALG00000000573(PER3),ENSGALG00000013403(MSANTD3),ENSGALG00000015305(NR2E1),ENSGALG0…	0.0101082	0.818147
GO:0016482	cytosolic transport	biological_process	127	3189	308	10155	ENSGALG00000003293(MBTPS1),ENSGALG00000004899(PEPD),ENSGALG00000004133(SRSF10),ENSGALG00000002394(RGP1),ENSGALG00000012885(BCL2),ENSGALG00000036876(TMEM230),ENSGALG00000026446(CPLX3),ENSGALG00000042071(VPS53),ENSGALG00000014387(MRPL10),ENSGALG00000006956(ARIH2),ENSGALG00000006568(TM9SF4),ENSGALG00000011966(RANGAP1),ENSGALG00000009086(EHD3),ENSGALG00000004174(VPS26A),ENSGALG00000014561(PTPN6),ENSG…	0.0102882	0.82554
GO:0090002	establishment of protein localization to plasma membrane	biological_process	40	3189	77	10155	ENSGALG00000000122(GNB2L1),ENSGALG00000000579(VAMP3),ENSGALG00000010663(TTC8),ENSGALG00000008302(CIB1),ENSGALG00000027372(PIP5K1A),ENSGALG00000002414(TSPAN14),ENSGALG00000004375(VPS35),ENSGALG00000008351(CAV3),ENSGALG00000003135(ANK3),ENSGALG00000039461(TNFRSF1A),ENSGALG00000016451(ROCK2),ENSGALG00000003307(TMED2),ENSGALG00000004257(TSPAN15),ENSGALG00000026055(PALM),ENSGALG00000014989(S100Z),ENSG…	0.0103638	0.8245
GO:0005913	cell-cell adherens junction	cellular_component	69	3189	151	10155	ENSGALG00000016885(STK24),ENSGALG00000004143(YWHAB),ENSGALG00000015496(CHMP2B),ENSGALG00000003570(ATIC),ENSGALG00000003966(RPL23A),ENSGALG00000010175(HSP90AB1),ENSGALG00000008220(BZW1),ENSGALG00000009433(BAG3),ENSGALG00000013160(CHMP5),ENSGALG00000014873(GJA1),ENSGALG00000040086(HNRNPK),ENSGALG00000000608(CDH1),ENSGALG00000029512(SPTBN1),ENSGALG00000026983(CHRD),ENSGALG00000038730(GIGYF2),ENSGALG…	0.0103958	0.820036
GO:1902532	negative regulation of intracellular signal transduction	biological_process	100	3189	234	10155	ENSGALG00000014984(F2RL1),ENSGALG00000012429(BMP4),ENSGALG00000014948(HMGCR),ENSGALG00000040008(STK11),ENSGALG00000005451(HELLS),ENSGALG00000007515(SFRP5),ENSGALG00000042744(RGS2),ENSGALG00000027641(DUSP14),ENSGALG00000037492(MGRN1),ENSGALG00000007650(SLC9A3R1),ENSGALG00000008908(NEUROD1),ENSGALG00000023571(TRIM59),ENSGALG00000031062(BAG5),ENSGALG00000029502(CLIC2),ENSGALG00000028203(SPRED1),ENSG…	0.0104248	0.815415
GO:0048872	homeostasis of number of cells	biological_process	55	3189	115	10155	ENSGALG00000004587(RC3H1),ENSGALG00000036196(Mtch2),ENSGALG00000035733(CCR7),ENSGALG00000012429(BMP4),ENSGALG00000015082(RPS6),ENSGALG00000010745(HMGB2),ENSGALG00000010638(CASP3),ENSGALG00000028935(BCL10),ENSGALG00000038634(KIT),ENSGALG00000012444(ACVR2A),ENSGALG00000015844(SOD1),ENSGALG00000035016(ID2),ENSGALG00000007625(FADD),ENSGALG00000004170(ADA),ENSGALG00000012885(BCL2),ENSGALG00000003624(K…	0.010855	0.841987
GO:2001242	regulation of intrinsic apoptotic signaling pathway	biological_process	37	3189	70	10155	ENSGALG00000007162(VIMP),ENSGALG00000006992(MMP9),ENSGALG00000013867(PTPN2),ENSGALG00000007199(TRIAP1),ENSGALG00000012929(DNM1L),ENSGALG00000011870(HIF1A),ENSGALG00000008010(PTPN1),ENSGALG00000000466(LCK),ENSGALG00000036196(Mtch2),ENSGALG00000006211(BCL2L1),ENSGALG00000005451(HELLS),ENSGALG00000002222(NOC2L),ENSGALG00000007650(SLC9A3R1),ENSGALG00000012885(BCL2),ENSGALG00000015844(SOD1),ENSGALG000…	0.0109586	0.842995
GO:2001235	positive regulation of apoptotic signaling pathway	biological_process	39	3189	75	10155	ENSGALG00000010536(FAF1),ENSGALG00000014698(CASP2),ENSGALG00000009179(TNFSF10),ENSGALG00000000466(LCK),ENSGALG00000012929(DNM1L),ENSGALG00000013867(PTPN2),ENSGALG00000006992(MMP9),ENSGALG00000007324(TP63),ENSGALG00000028935(BCL10),ENSGALG00000023933(G0S2),ENSGALG00000036196(Mtch2),ENSGALG00000017239(CTSC),ENSGALG00000036642(rad9),ENSGALG00000010997(DFNA5),ENSGALG00000007625(FADD),ENSGALG000000158…	0.0111783	0.852848
GO:1901991	negative regulation of mitotic cell cycle phase transition	biological_process	36	3189	68	10155	ENSGALG00000005569(USP47),ENSGALG00000011297(CRADD),ENSGALG00000004455(USP34),ENSGALG00000006047(TPRA1),ENSGALG00000003454(ZNF207),ENSGALG00000005710(CTDSPL),ENSGALG00000005973(LCMT1),ENSGALG00000039228(Zfp36l1),ENSGALG00000038730(GIGYF2),ENSGALG00000017159(ATM),ENSGALG00000016997(RB1),ENSGALG00000006110(PLK1),ENSGALG00000009942(MDM2),ENSGALG00000012023(DACT1),ENSGALG00000036452(CDK5RAP3),ENSGALG…	0.0118118	0.893854
GO:0010564	regulation of cell cycle process	biological_process	111	3189	266	10155	ENSGALG00000012885(BCL2),ENSGALG00000035016(ID2),ENSGALG00000040141(H2AFY),ENSGALG00000035282(IGF2),ENSGALG00000008233(BUB1),ENSGALG00000003045(E2F1),ENSGALG00000026734(GABPB2),ENSGALG00000014698(CASP2),ENSGALG00000002514(SFPQ),ENSGALG00000015013(MSX1),ENSGALG00000007615(RAB11A),ENSGALG00000014561(PTPN6),ENSGALG00000008553(INO80),ENSGALG00000003294(ATAD5),ENSGALG00000005710(CTDSPL),ENSGALG0000000…	0.0123753	0.928949
GO:0030054	cell junction	cellular_component	221	3189	577	10155	ENSGALG00000014873(GJA1),ENSGALG00000009621(ACTB),ENSGALG00000038730(GIGYF2),ENSGALG00000007659(HYOU1),ENSGALG00000016535(RAB10),ENSGALG00000002189(SNX1),ENSGALG00000000857(NMT1),ENSGALG00000016885(STK24),ENSGALG00000002210(PPIB),ENSGALG00000004143(YWHAB),ENSGALG00000015496(CHMP2B),ENSGALG00000011452(ARPC2),ENSGALG00000010175(HSP90AB1),ENSGALG00000009433(BAG3),ENSGALG00000012710(NCS1),ENSGALG0000…	0.0124733	0.928813
GO:0045595	regulation of cell differentiation	biological_process	258	3189	684	10155	ENSGALG00000040606(cRac1B),ENSGALG00000000314(NEFL),ENSGALG00000026796(SNAPIN),ENSGALG00000017034(FOXO1),ENSGALG00000002022(B4GALT1),ENSGALG00000011957(TOB2),ENSGALG00000039682(HCLS1),ENSGALG00000000653(CNTN2),ENSGALG00000039461(TNFRSF1A),ENSGALG00000040316(GPC1),ENSGALG00000010864(EREG),ENSGALG00000012631(PWP1),ENSGALG00000006216(MYOD1),ENSGALG00000039690(STMN2),ENSGALG00000004587(RC3H1),ENSGALG…	0.0125178	0.924728
GO:0051276	chromosome organization	biological_process	216	3189	563	10155	ENSGALG00000002013(MEAF6),ENSGALG00000007615(RAB11A),ENSGALG00000002971(NSD1),ENSGALG00000000156(BRD2),ENSGALG00000033447(H2AFV),ENSGALG00000026428(CHMP6),ENSGALG00000028148(PHF13),ENSGALG00000013920(SUV39H2),ENSGALG00000014442(GAPDH),ENSGALG00000034802(SETD3),ENSGALG00000003922(TOP2A),ENSGALG00000000596(CDC27),ENSGALG00000003882(SMARCE1),ENSGALG00000002634(HDAC3),ENSGALG00000033529(BRPF1),ENSGAL…	0.0127584	0.935083
GO:0051640	organelle localization	biological_process	101	3189	239	10155	ENSGALG00000005794(BLOC1S2),ENSGALG00000003397(RHOT1),ENSGALG00000032590(NDE1),ENSGALG00000000518(KLHL12),ENSGALG00000011541(BIN1),ENSGALG00000002569(RAN),ENSGALG00000004306(SYT12),ENSGALG00000009097(SNAP23),ENSGALG00000001183(MYH10),ENSGALG00000012929(DNM1L),ENSGALG00000010857(Dab1),ENSGALG00000014182(ADORA2B),ENSGALG00000005834(PAFAH1B1),ENSGALG00000026446(CPLX3),ENSGALG00000005701(IP6K2),ENSGA…	0.0128693	0.928584
GO:0003723	RNA binding	molecular_function	326	3189	883	10155	ENSGALG00000028960(NEU3),ENSGALG00000017097(MTIF3),ENSGALG00000002703(TFAM),ENSGALG00000009091(TRUB1),ENSGALG00000005575(AKAP1),ENSGALG00000012355(DARS),ENSGALG00000023682(GTF2H3),ENSGALG00000001583(TRAF1),ENSGALG00000007520(SSRP1),ENSGALG00000009093(PNO1),ENSGALG00000024391(CACTIN),ENSGALG00000026328(MIEN1),ENSGALG00000004831(RPS4),ENSGALG00000014381(HNRNPAB),ENSGALG00000009288(RNPS1),ENSGALG000…	0.0128757	0.921897
GO:0000209	protein polyubiquitination	biological_process	47	3189	96	10155	ENSGALG00000032234(MARCH5),ENSGALG00000004179(ANAPC5),ENSGALG00000006461(UBE3C),ENSGALG00000001640(RNF122),ENSGALG00000026095(CDC26),ENSGALG00000000596(CDC27),ENSGALG00000011286(UBE2E1),ENSGALG00000008648(UBE2A),ENSGALG00000007610(CDC23),ENSGALG00000004190(RNF34),ENSGALG00000031975(UBE2H),ENSGALG00000003812(UBE2F),ENSGALG00000002225(RFFL),ENSGALG00000028643(ANAPC10),ENSGALG00000001441(UBE2G1),ENS…	0.0131642	0.935359
GO:0044389	ubiquitin-like protein ligase binding	molecular_function	72	3189	161	10155	ENSGALG00000005667(UBE2G2),ENSGALG00000003308(ERLIN1),ENSGALG00000012885(BCL2),ENSGALG00000028935(BCL10),ENSGALG00000001583(TRAF1),ENSGALG00000008368(RAD18),ENSGALG00000014723(GABARAPL1),ENSGALG00000000102(UBE2T),ENSGALG00000008435(SUMO1),ENSGALG00000028318(CDKN1A),ENSGALG00000012929(DNM1L),ENSGALG00000016739(HERC2),ENSGALG00000028133(UBE2V2),ENSGALG00000009864(TRAF5),ENSGALG00000017034(FOXO1),EN…	0.0131896	0.930069
GO:0016570	histone modification	biological_process	99	3189	234	10155	ENSGALG00000011254(SATB1),ENSGALG00000008485(CCNYL1),ENSGALG00000030580(RPS6KA5),ENSGALG00000038948(KDM5B),ENSGALG00000000972(PBX3),ENSGALG00000002659(WDR5),ENSGALG00000012453(EPC2),ENSGALG00000008648(UBE2A),ENSGALG00000011286(UBE2E1),ENSGALG00000008014(CEBPB),ENSGALG00000000551(C6orf89),ENSGALG00000010854(HDAC9),ENSGALG00000007768(AURKA),ENSGALG00000012921(ETV6),ENSGALG00000002070(SAP130),ENSGAL…	0.0134311	0.939972
GO:0032418	lysosome localization	biological_process	18	3189	27	10155	ENSGALG00000015216(SYK),ENSGALG00000014182(ADORA2B),ENSGALG00000035140(TMEM106B),ENSGALG00000012456(RAC2),ENSGALG00000026796(SNAPIN),ENSGALG00000020316(IL13RA2),ENSGALG00000000894(APCDD1),ENSGALG00000006418(PDPK1),ENSGALG00000038634(KIT),ENSGALG00000021611(RABGEF1),ENSGALG00000009097(SNAP23),ENSGALG00000008314(ARL8B),ENSGALG00000005794(BLOC1S2),ENSGALG00000007476(VAMP7),ENSGALG00000012833(VPS33B)…	0.0134934	0.937288
GO:0000228	nuclear chromosome	cellular_component	104	3189	248	10155	ENSGALG00000040086(HNRNPK),ENSGALG00000003681(TOP1),ENSGALG00000028056(RRP36),ENSGALG00000009621(ACTB),ENSGALG00000015800(ORC3),ENSGALG00000011715(HSPA2),ENSGALG00000008553(INO80),ENSGALG00000001093(TCF3),ENSGALG00000010700(RPA3),ENSGALG00000011637(TCP1),ENSGALG00000034011(PMS1),ENSGALG00000030313(RAD51A),ENSGALG00000003559(ACTR5),ENSGALG00000014442(GAPDH),ENSGALG00000009228(PARP1),ENSGALG0000004…	0.0138022	0.951637
GO:0051656	establishment of organelle localization	biological_process	86	3189	199	10155	ENSGALG00000006161(CHMP1A),ENSGALG00000020316(IL13RA2),ENSGALG00000012703(DTNBP1),ENSGALG00000027947(GHSR),ENSGALG00000001163(NDEL1),ENSGALG00000031582(RAB1A),ENSGALG00000010318(TMED10),ENSGALG00000002095(CHMP4B),ENSGALG00000011272(RAB5A),ENSGALG00000009722(DYNC1I1),ENSGALG00000026822(WDR81),ENSGALG00000008313(NAPB),ENSGALG00000002836(PEX14),ENSGALG00000001313(EIF4H),ENSGALG00000021611(RABGEF1),E…	0.013873	0.949481
GO:0005778	peroxisomal membrane	cellular_component	17	3189	25	10155	ENSGALG00000002151(PEX12),ENSGALG00000035752(PEX2),ENSGALG00000002187(HSD17B4),ENSGALG00000003652(ATAD1),ENSGALG00000007832(PEX13),ENSGALG00000043756(PEX11G),ENSGALG00000005647(ABCD3),ENSGALG00000005353(FAR1),ENSGALG00000009236(AGPS),ENSGALG00000014948(HMGCR),ENSGALG00000003042(PXMP4),ENSGALG00000009269(PTGR2),ENSGALG00000002836(PEX14),ENSGALG00000002159(ACOX1),ENSGALG00000009505(PNPLA8),ENSGALG0…	0.0140292	0.953169
GO:0051252	regulation of RNA metabolic process	biological_process	590	3189	1670	10155	ENSGALG00000007651(STAT1),ENSGALG00000034225(DEAF1),ENSGALG00000009850(NOVA1),ENSGALG00000006910(IMPDH),ENSGALG00000039583(MITF),ENSGALG00000024083(C8orf4),ENSGALG00000002219(WBP2),ENSGALG00000027835(PCBD1),ENSGALG00000009905(MDM1),ENSGALG00000015185(TAF13),ENSGALG00000006412(VGLL1),ENSGALG00000006531(TRA2B),ENSGALG00000009873(LEMD3),ENSGALG00000013649(CNOT7),ENSGALG00000016461(DDX1),ENSGALG00000…	0.0141841	0.956705
GO:0097190	apoptotic signaling pathway	biological_process	118	3189	287	10155	ENSGALG00000003045(E2F1),ENSGALG00000015708(FGFR3),ENSGALG00000012929(DNM1L),ENSGALG00000007199(TRIAP1),ENSGALG00000041267(BMI1),ENSGALG00000014698(CASP2),ENSGALG00000010997(DFNA5),ENSGALG00000004569(UNC5B),ENSGALG00000012885(BCL2),ENSGALG00000008552(MAL),ENSGALG00000007625(FADD),ENSGALG00000001583(TRAF1),ENSGALG00000002222(NOC2L),ENSGALG00000028935(BCL10),ENSGALG00000004220(SERINC3),ENSGALG00000…	0.0142258	0.952615
GO:0035326	enhancer binding	molecular_function	28	3189	50	10155	ENSGALG00000006252(LMO4),ENSGALG00000011489(T),ENSGALG00000011937(NFE2L1),ENSGALG00000000751(ARNT),ENSGALG00000042095(CXR),ENSGALG00000005062(FoxN4),ENSGALG00000000972(PBX3),ENSGALG00000005679(CDX1),ENSGALG00000031960(Lef-1),ENSGALG00000015244(TBX19),ENSGALG00000003522(RBBP4),ENSGALG00000013565(CHD4),ENSGALG00000003297(HDAC1),ENSGALG00000010794(MEOX2),ENSGALG00000003882(SMARCE1),ENSGALG0000000801…	0.0146604	0.974707
GO:0007498	mesoderm development	biological_process	28	3189	50	10155	ENSGALG00000012444(ACVR2A),ENSGALG00000007324(TP63),ENSGALG00000023296(TAL1),ENSGALG00000011091(NUP133),ENSGALG00000006374(TBX6),ENSGALG00000012429(BMP4),ENSGALG00000015480(POGLUT1),ENSGALG00000009241(SFRP2),ENSGALG00000027247(EOMES),ENSGALG00000004237(PRKAR1A),ENSGALG00000008073(NF2),ENSGALG00000006141(POFUT2),ENSGALG00000000839(WNT11),ENSGALG00000039228(Zfp36l1),ENSGALG00000026276(TCF15),ENSGAL…	0.0146604	0.974707
GO:0030218	erythrocyte differentiation	biological_process	28	3189	50	10155	ENSGALG00000035016(ID2),ENSGALG00000039228(Zfp36l1),ENSGALG00000016997(RB1),ENSGALG00000012541(MB),ENSGALG00000002160(B2M),ENSGALG00000023296(TAL1),ENSGALG00000015082(RPS6),ENSGALG00000012429(BMP4),ENSGALG00000010745(HMGB2),ENSGALG00000010638(CASP3),ENSGALG00000009476(CDK6),ENSGALG00000038634(KIT),ENSGALG00000012444(ACVR2A),ENSGALG00000025929(HOXA5),ENSGALG00000032365(C),ENSGALG00000013867(PTPN2)…	0.0146604	0.974707
GO:0007034	vacuolar transport	biological_process	33	3189	62	10155	ENSGALG00000026428(CHMP6),ENSGALG00000016909(NDFIP2),ENSGALG00000006161(CHMP1A),ENSGALG00000002095(CHMP4B),ENSGALG00000015496(CHMP2B),ENSGALG00000042071(VPS53),ENSGALG00000004375(VPS35),ENSGALG00000027526(COL9A2),ENSGALG00000040917(PIK3R4),ENSGALG00000007476(VAMP7),ENSGALG00000011047(LEPROT),ENSGALG00000013160(CHMP5),ENSGALG00000002066(NCOA4),ENSGALG00000010459(VIPAS39),ENSGALG00000002237(ATP6V0D…	0.0147957	0.963066
GO:0000781	chromosome, telomeric region	cellular_component	35	3189	67	10155	ENSGALG00000008304(STN1),ENSGALG00000028626(DCLRE1B),ENSGALG00000042418(CHEK1),ENSGALG00000021442(CARMIL2),ENSGALG00000002116(TEN1),ENSGALG00000025904(WDR82),ENSGALG00000001245(SIRT6),ENSGALG00000012236(DMC1),ENSGALG00000016241(ATP6AP2),ENSGALG00000014811(SMCHD1),ENSGALG00000008256(BLM),ENSGALG00000012348(MCM6),ENSGALG00000031918(RAD51D),ENSGALG00000037453(TERF1),ENSGALG00000008175(ORC5),ENSGALG0…	0.0151444	0.978918
GO:0019068	virion assembly	biological_process	13	3189	17	10155	ENSGALG00000035563(USP6NL),ENSGALG00000026428(CHMP6),ENSGALG00000042661(MVB12A),ENSGALG00000033064(DDX6),ENSGALG00000033500(PDCD6IP),ENSGALG00000006201(TBC1D20),ENSGALG00000002095(CHMP4B),ENSGALG00000031582(RAB1A),ENSGALG00000015496(CHMP2B),ENSGALG00000001616(CDC45),ENSGALG00000013160(CHMP5),ENSGALG00000013810(VTA1),ENSGALG00000040746(CHMP1B),	0.0152717	0.980336
GO:0032873	negative regulation of stress-activated MAPK cascade	biological_process	13	3189	17	10155	ENSGALG00000010961(IGF2BP3),ENSGALG00000009450(DUSP10),ENSGALG00000002634(HDAC3),ENSGALG00000017077(HSPH1),ENSGALG00000012023(DACT1),ENSGALG00000009241(SFRP2),ENSGALG00000014984(F2RL1),ENSGALG00000023066(DNAJA1),ENSGALG00000017034(FOXO1),ENSGALG00000016582(PBK),ENSGALG00000005834(PAFAH1B1),ENSGALG00000007396(TAOK3),ENSGALG00000003473(SFRP1),	0.0152717	0.980336
GO:0051225	spindle assembly	biological_process	30	3189	55	10155	ENSGALG00000017330(RPS3),ENSGALG00000007615(RAB11A),ENSGALG00000032732(KIAA0196),ENSGALG00000008553(INO80),ENSGALG00000008713(BIRC5),ENSGALG00000006604(KIF3B),ENSGALG00000007447(TUBB1),ENSGALG00000002719(CSNK1D),ENSGALG00000001017(WRAP73),ENSGALG00000007585(NIT1),ENSGALG00000003454(ZNF207),ENSGALG00000006267(TPX2),ENSGALG00000043573(CHMP4C),ENSGALG00000002095(CHMP4B),ENSGALG00000015496(CHMP2B),EN…	0.0153976	0.974972
GO:0008284	positive regulation of cell proliferation	biological_process	138	3189	344	10155	ENSGALG00000038634(KIT),ENSGALG00000004263(MYDGF),ENSGALG00000007267(MVD),ENSGALG00000006546(CD81),ENSGALG00000035282(IGF2),ENSGALG00000004831(RPS4),ENSGALG00000004212(ADAM10),ENSGALG00000001021(MYOCD),ENSGALG00000011442(TGFBR2),ENSGALG00000032335(MARCKSL1),ENSGALG00000012885(BCL2),ENSGALG00000035016(ID2),ENSGALG00000007625(FADD),ENSGALG00000009364(PRKCI),ENSGALG00000041267(BMI1),ENSGALG000000018…	0.0155529	0.978152
GO:0050865	regulation of cell activation	biological_process	80	3189	184	10155	ENSGALG00000003642(PDGF-A),ENSGALG00000008736(PNPLA7),ENSGALG00000041267(BMI1),ENSGALG00000008631(TYRO3),ENSGALG00000000209(PRNP),ENSGALG00000000466(LCK),ENSGALG00000008666(CTLA4),ENSGALG00000007357(BCL6),ENSGALG00000003759(RORA),ENSGALG00000014182(ADORA2B),ENSGALG00000028318(CDKN1A),ENSGALG00000016785(IL1RL1),ENSGALG00000003932(SDC4),ENSGALG00000006837(TSPAN4),ENSGALG00000033568(TMEM70),ENSGALG0…	0.0156335	0.976623
GO:0044772	mitotic cell cycle phase transition	biological_process	71	3189	160	10155	ENSGALG00000016831(PCID2),ENSGALG00000043193(TAF2),ENSGALG00000031718(CSNK2A2),ENSGALG00000033535(RGS16),ENSGALG00000014801(NDC80),ENSGALG00000038089(EGFR),ENSGALG00000029692(NEUROG1),ENSGALG00000001616(CDC45),ENSGALG00000007396(TAOK3),ENSGALG00000006190(FHL1),ENSGALG00000009314(CACUL1),ENSGALG00000012569(FBXO7),ENSGALG00000042418(CHEK1),ENSGALG00000003547(SKP2),ENSGALG00000007145(ITGB1),ENSGALG0…	0.0158325	0.982461
GO:0043412	macromolecule modification	biological_process	802	3189	2313	10155	ENSGALG00000016997(RB1),ENSGALG00000006307(NSMCE1),ENSGALG00000009700(PDK4),ENSGALG00000029586(RNF141),ENSGALG00000004741(EPHB2),ENSGALG00000003289(CHUK),ENSGALG00000002800(GRK7),ENSGALG00000006979(SPPL3),ENSGALG00000010854(HDAC9),ENSGALG00000016427(ADAM17),ENSGALG00000038241(CART),ENSGALG00000011046(SNX10),ENSGALG00000006052(WDR48),ENSGALG00000006688(TADA3),ENSGALG00000040131(CAMKK2),ENSGALG0000…	0.0158683	0.978162
GO:0008134	transcription factor binding	molecular_function	107	3189	258	10155	ENSGALG00000039710(HDAC7),ENSGALG00000013639(SYF2),ENSGALG00000029983(ANGPT1),ENSGALG00000012290(SOX10),ENSGALG00000036043(TBX3),ENSGALG00000033090(VDR),ENSGALG00000003297(HDAC1),ENSGALG00000003759(RORA),ENSGALG00000001798(BBS4),ENSGALG00000011489(T),ENSGALG00000003369(KAT2A),ENSGALG00000035317(Id3),ENSGALG00000017034(FOXO1),ENSGALG00000011957(TOB2),ENSGALG00000029892(LMO2),ENSGALG00000001093(TCF…	0.0160546	0.983133
GO:0007005	mitochondrion organization	biological_process	112	3189	272	10155	ENSGALG00000013907(KDR),ENSGALG00000041401(SDHB),ENSGALG00000006956(ARIH2),ENSGALG00000014387(MRPL10),ENSGALG00000013738(OPTN),ENSGALG00000012929(DNM1L),ENSGALG00000007199(TRIAP1),ENSGALG00000001333(MRRF),ENSGALG00000028187(FUNDC1),ENSGALG00000007999(MRPS7),ENSGALG00000008698(MGME1),ENSGALG00000014723(GABARAPL1),ENSGALG00000033568(TMEM70),ENSGALG00000012885(BCL2),ENSGALG00000017097(MTIF3),ENSGALG…	0.0162812	0.990492
GO:0044770	cell cycle phase transition	biological_process	75	3189	171	10155	ENSGALG00000012885(BCL2),ENSGALG00000005198(RPS6KB1),ENSGALG00000035016(ID2),ENSGALG00000002346(CLSPN),ENSGALG00000008233(BUB1),ENSGALG00000015082(RPS6),ENSGALG00000016440(KLF11),ENSGALG00000026945(CIDEC),ENSGALG00000008123(RINT1),ENSGALG00000013639(SYF2),ENSGALG00000040141(H2AFY),ENSGALG00000007839(NCAM1),ENSGALG00000026734(GABPB2),ENSGALG00000011967(MAD2L1),ENSGALG00000024083(C8orf4),ENSGALG000…	0.016359	0.988765
GO:0044798	nuclear transcription factor complex	cellular_component	42	3189	85	10155	ENSGALG00000003189(NFYC),ENSGALG00000031960(Lef-1),ENSGALG00000016662(GATA4),ENSGALG00000003498(TAF8),ENSGALG00000025868(TAF1C),ENSGALG00000002886(NKX2-5),ENSGALG00000003369(KAT2A),ENSGALG00000008241(TAF5),ENSGALG00000014790(CDK7),ENSGALG00000016437(TAF1B),ENSGALG00000002514(SFPQ),ENSGALG00000037352(SOX14),ENSGALG00000001080(NR5A1),ENSGALG00000005507(NONO),ENSGALG00000016997(RB1),ENSGALG000000380…	0.016714	1
GO:0031625	ubiquitin protein ligase binding	molecular_function	70	3189	158	10155	ENSGALG00000005667(UBE2G2),ENSGALG00000003308(ERLIN1),ENSGALG00000012885(BCL2),ENSGALG00000028935(BCL10),ENSGALG00000008368(RAD18),ENSGALG00000001583(TRAF1),ENSGALG00000014723(GABARAPL1),ENSGALG00000000102(UBE2T),ENSGALG00000008435(SUMO1),ENSGALG00000028318(CDKN1A),ENSGALG00000012929(DNM1L),ENSGALG00000016739(HERC2),ENSGALG00000028133(UBE2V2),ENSGALG00000009864(TRAF5),ENSGALG00000017034(FOXO1),EN…	0.0170231	1
GO:0016032	viral process	biological_process	49	3189	103	10155	ENSGALG00000009791(PROX1),ENSGALG00000033500(PDCD6IP),ENSGALG00000040746(CHMP1B),ENSGALG00000003297(HDAC1),ENSGALG00000008736(PNPLA7),ENSGALG00000037546(SRPK1),ENSGALG00000007651(STAT1),ENSGALG00000012885(BCL2),ENSGALG00000033064(DDX6),ENSGALG00000023571(TRIM59),ENSGALG00000042741(ADRBK1),ENSGALG00000035563(USP6NL),ENSGALG00000002182(NR5A2),ENSGALG00000016400(RSAD2),ENSGALG00000001616(CDC45),ENSG…	0.0171689	1
GO:0051246	regulation of protein metabolic process	biological_process	458	3189	1281	10155	ENSGALG00000026663(CX3CL1),ENSGALG00000032190(MICAL1),ENSGALG00000011184(HNRNPD),ENSGALG00000006956(ARIH2),ENSGALG00000041267(BMI1),ENSGALG00000010857(Dab1),ENSGALG00000005834(PAFAH1B1),ENSGALG00000028879(MRPS33),ENSGALG00000028935(BCL10),ENSGALG00000006546(CD81),ENSGALG00000000811(IST1),ENSGALG00000004530(MMD2),ENSGALG00000000235(PPP2R2A),ENSGALG00000002087(NCBP1),ENSGALG00000040794(CCNE2),ENSGA…	0.0174756	1
GO:0006979	response to oxidative stress	biological_process	68	3189	153	10155	ENSGALG00000005414(MSRB1),ENSGALG00000009900(PRKD1),ENSGALG00000014832(PRKAA1),ENSGALG00000017316(UCP3),ENSGALG00000007162(VIMP),ENSGALG00000033635(PTGS2),ENSGALG00000012569(FBXO7),ENSGALG00000003398(ADAM9),ENSGALG00000011870(HIF1A),ENSGALG00000000751(ARNT),ENSGALG00000009442(ETFDH),ENSGALG00000011937(NFE2L1),ENSGALG00000010614(SLC25A4),ENSGALG00000013342(GBX2),ENSGALG00000028998(XPA),ENSGALG0000…	0.0176487	1
GO:0010256	endomembrane system organization	biological_process	117	3189	287	10155	ENSGALG00000003045(E2F1),ENSGALG00000005834(PAFAH1B1),ENSGALG00000008432(AP2M1),ENSGALG00000013738(OPTN),ENSGALG00000001183(MYH10),ENSGALG00000003932(SDC4),ENSGALG00000009364(PRKCI),ENSGALG00000000209(PRNP),ENSGALG00000012265(MICALL1),ENSGALG00000037246(RAMP3),ENSGALG00000005160(VMP1),ENSGALG00000014128(A4GALT),ENSGALG00000035563(USP6NL),ENSGALG00000002882(BNIP1),ENSGALG00000002414(TSPAN14),ENSGA…	0.0178106	1
GO:1903706	regulation of hemopoiesis	biological_process	60	3189	132	10155	ENSGALG00000001486(ZAP70),ENSGALG00000012429(BMP4),ENSGALG00000010745(HMGB2),ENSGALG00000015763(GABPA),ENSGALG00000030907(CSF3),ENSGALG00000016831(PCID2),ENSGALG00000004170(ADA),ENSGALG00000002112(CSF3R),ENSGALG00000008836(ATP6AP1),ENSGALG00000012865(BRAF),ENSGALG00000001143(ETS1),ENSGALG00000013867(PTPN2),ENSGALG00000000769(RAB7B),ENSGALG00000011870(HIF1A),ENSGALG00000012140(FSHB),ENSGALG0000001…	0.0180152	1
GO:0043123	positive regulation of I-kappaB kinase/NF-kappaB signaling	biological_process	41	3189	83	10155	ENSGALG00000013740(SLC20A1),ENSGALG00000007015(CD40),ENSGALG00000009900(PRKD1),ENSGALG00000003806(RHOA),ENSGALG00000009864(TRAF5),ENSGALG00000009179(TNFSF10),ENSGALG00000007001(TLR4),ENSGALG00000024083(C8orf4),ENSGALG00000009840(TBK1),ENSGALG00000015299(TFG),ENSGALG00000006217(S100B),ENSGALG00000001473(MIB2),ENSGALG00000006016(PASK),ENSGALG00000008837(PELI1),ENSGALG00000004398(CARD11),ENSGALG0000…	0.0180619	1
GO:0006139	nucleobase-containing compound metabolic process	biological_process	960	3189	2798	10155	ENSGALG00000023131(PDXP),ENSGALG00000007001(TLR4),ENSGALG00000003383(KPNA6),ENSGALG00000005961(dAK),ENSGALG00000003472(VWC2L),ENSGALG00000012546(MCM5),ENSGALG00000008857(PRPF4),ENSGALG00000012429(BMP4),ENSGALG00000010745(HMGB2),ENSGALG00000002519(SLC25A33),ENSGALG00000002216(NEK7),ENSGALG00000023407(ZBTB34),ENSGALG00000002093(NR2E3),ENSGALG00000006461(UBE3C),ENSGALG00000017627(TWNK),ENSGALG000000…	0.0181552	1
GO:1903506	regulation of nucleic acid-templated transcription	biological_process	569	3189	1615	10155	ENSGALG00000034889(OTX2),ENSGALG00000011274(DCN),ENSGALG00000017142(PSPC1),ENSGALG00000011489(T),ENSGALG00000016266(PRRG1),ENSGALG00000003503(MYBL2),ENSGALG00000039982(IRF5),ENSGALG00000037219(RNF2),ENSGALG00000003683(MED27),ENSGALG00000003247(NFYA),ENSGALG00000003297(HDAC1),ENSGALG00000008308(BHLHE40),ENSGALG00000036043(TBX3),ENSGALG00000012290(SOX10),ENSGALG00000007695(SNAPC5),ENSGALG0000002679…	0.0185467	1
GO:0051247	positive regulation of protein metabolic process	biological_process	254	3189	680	10155	ENSGALG00000033950(DERL1),ENSGALG00000009840(TBK1),ENSGALG00000008010(PTPN1),ENSGALG00000000751(ARNT),ENSGALG00000007396(TAOK3),ENSGALG00000030879(AR),ENSGALG00000012865(BRAF),ENSGALG00000007015(CD40),ENSGALG00000008569(CHP1),ENSGALG00000016906(SPRY2),ENSGALG00000001901(ARIH1),ENSGALG00000041432(STUB1),ENSGALG00000007365(PARP16),ENSGALG00000027501(ANPEP),ENSGALG00000006753(ATP5C1),ENSGALG00000035…	0.0186647	1
GO:1901360	organic cyclic compound metabolic process	biological_process	1012	3189	2958	10155	ENSGALG00000015327(TXNL4B),ENSGALG00000009455(MCMBP),ENSGALG00000028187(FUNDC1),ENSGALG00000001021(MYOCD),ENSGALG00000004133(SRSF10),ENSGALG00000006122(EARS2),ENSGALG00000016574(GEMIN8),ENSGALG00000023740(HBZ),ENSGALG00000010794(MEOX2),ENSGALG00000010973(TRA2A),ENSGALG00000011932(XRCC6),ENSGALG00000015471(CCNC),ENSGALG00000003670(MAFB),ENSGALG00000007199(TRIAP1),ENSGALG00000028561(SZT2),ENSGALG00…	0.0188541	1
GO:0007006	mitochondrial membrane organization	biological_process	21	3189	35	10155	ENSGALG00000005772(BOK),ENSGALG00000006211(BCL2L1),ENSGALG00000036196(Mtch2),ENSGALG00000014977(GSK3B),ENSGALG00000002497(RHOT2),ENSGALG00000043405(BNIP3L),ENSGALG00000014683(PEX5),ENSGALG00000004809(PPIF),ENSGALG00000027070(TIMP2),ENSGALG00000027734(NAIF1),ENSGALG00000005621(CAMK2A),ENSGALG00000012885(BCL2),ENSGALG00000031966(TIMM9),ENSGALG00000014194(SAMM50),ENSGALG00000015783(IMMT),ENSGALG0000…	0.0190252	1
GO:0019079	viral genome replication	biological_process	21	3189	35	10155	ENSGALG00000011272(RAB5A),ENSGALG00000003922(TOP2A),ENSGALG00000000712(RAB29),ENSGALG00000037546(SRPK1),ENSGALG00000008736(PNPLA7),ENSGALG00000007549(VAPB),ENSGALG00000002375(NOTCH1),ENSGALG00000016451(ROCK2),ENSGALG00000013723(OASL),ENSGALG00000009791(PROX1),ENSGALG00000009451(PPID),ENSGALG00000042333(DDB1),ENSGALG00000002210(PPIB),ENSGALG00000004796(CDC42),ENSGALG00000016400(RSAD2),ENSGALG00000…	0.0190252	1
GO:2001141	regulation of RNA biosynthetic process	biological_process	569	3189	1616	10155	ENSGALG00000008241(TAF5),ENSGALG00000035504(ER81),ENSGALG00000000777(EYA3),ENSGALG00000010961(IGF2BP3),ENSGALG00000003473(SFRP1),ENSGALG00000037136(RPS6KA),ENSGALG00000009942(MDM2),ENSGALG00000011104(GCG),ENSGALG00000012799(RREB1),ENSGALG00000013403(MSANTD3),ENSGALG00000015305(NR2E1),ENSGALG00000043618(SLC40A1),ENSGALG00000000573(PER3),ENSGALG00000023440(GABPB1),ENSGALG00000015548(RNF20),ENSGALG0…	0.0191685	1
GO:0032270	positive regulation of cellular protein metabolic process	biological_process	239	3189	637	10155	ENSGALG00000008837(PELI1),ENSGALG00000002057(POLR2D),ENSGALG00000009314(CACUL1),ENSGALG00000007001(TLR4),ENSGALG00000002546(COL5A1),ENSGALG00000001420(RALGAPB),ENSGALG00000003568(PPP1R16B),ENSGALG00000027188(SREBF1),ENSGALG00000005947(MYD88),ENSGALG00000003078(MMD),ENSGALG00000035576(CDK9),ENSGALG00000014984(F2RL1),ENSGALG00000012429(BMP4),ENSGALG00000016909(NDFIP2),ENSGALG00000006979(SPPL3),ENSG…	0.0193375	1
GO:0002764	immune response-regulating signaling pathway	biological_process	62	3189	138	10155	ENSGALG00000000424(CMTM3),ENSGALG00000027874(CHAC1),ENSGALG00000001985(PIGQ),ENSGALG00000014561(PTPN6),ENSGALG00000008407(IRAK2),ENSGALG00000040834(LGR4),ENSGALG00000006785(IRF1),ENSGALG00000014508(CD38),ENSGALG00000040224(TIRAP),ENSGALG00000029367(CYBA),ENSGALG00000042875(HMGB1),ENSGALG00000006808(TSPAN6),ENSGALG00000011241(RFTN1),ENSGALG00000004587(RC3H1),ENSGALG00000024391(CACTIN),ENSGALG00000…	0.0195914	1
GO:0010634	positive regulation of epithelial cell migration	biological_process	29	3189	54	10155	ENSGALG00000009903(IFNG),ENSGALG00000011442(TGFBR2),ENSGALG00000032746(Enpp2),ENSGALG00000007615(RAB11A),ENSGALG00000036883(MET),ENSGALG00000039710(HDAC7),ENSGALG00000000949(HBEGF),ENSGALG00000028821(GLIPR2),ENSGALG00000029983(ANGPT1),ENSGALG00000012429(BMP4),ENSGALG00000016485(RHOB),ENSGALG00000011117(AGT),ENSGALG00000031255(FGF1),ENSGALG00000013400(PDCD6),ENSGALG00000003398(ADAM9),ENSGALG000000…	0.0199891	1
GO:0023057	negative regulation of signaling	biological_process	199	3189	522	10155	ENSGALG00000039710(HDAC7),ENSGALG00000006211(BCL2L1),ENSGALG00000009873(LEMD3),ENSGALG00000005198(RPS6KB1),ENSGALG00000043570(SGK3),ENSGALG00000009875(HMGI-C),ENSGALG00000007651(STAT1),ENSGALG00000006910(IMPDH),ENSGALG00000008631(TYRO3),ENSGALG00000024083(C8orf4),ENSGALG00000029077(CBL),ENSGALG00000016785(IL1RL1),ENSGALG00000007659(HYOU1),ENSGALG00000011295(SOCS2),ENSGALG00000027874(CHAC1),ENSGAL…	0.020314	1
GO:0006355	regulation of transcription, DNA-templated	biological_process	560	3189	1591	10155	ENSGALG00000039682(HCLS1),ENSGALG00000003189(NFYC),ENSGALG00000005452(TADA2A),ENSGALG00000015668(RNF4),ENSGALG00000007095(CUL2),ENSGALG00000008163(PSME4),ENSGALG00000010864(EREG),ENSGALG00000013462(STX17),ENSGALG00000002954(MBTD1),ENSGALG00000015573(FHL5),ENSGALG00000003474(MED20),ENSGALG00000011814(ATF7IP),ENSGALG00000007845(REL),ENSGALG00000017034(FOXO1),ENSGALG00000011715(HSPA2),ENSGALG0000001…	0.0205056	1
GO:0043566	structure-specific DNA binding	molecular_function	31	3189	59	10155	ENSGALG00000026865(XRCC2),ENSGALG00000009621(ACTB),ENSGALG00000009873(LEMD3),ENSGALG00000031918(RAD51D),ENSGALG00000017330(RPS3),ENSGALG00000031457(5-MCDG),ENSGALG00000010745(HMGB2),ENSGALG00000009061(ACTL6A),ENSGALG00000004794(H2AFY2),ENSGALG00000008368(RAD18),ENSGALG00000011533(XRCC3),ENSGALG00000040141(H2AFY),ENSGALG00000002375(NOTCH1),ENSGALG00000002219(WBP2),ENSGALG00000009071(HMGB3),ENSGALG…	0.0205536	1
GO:0019538	protein metabolic process	biological_process	1074	3189	3151	10155	ENSGALG00000001465(RPL38),ENSGALG00000012408(PSMC6),ENSGALG00000027482(SNTB2),ENSGALG00000003147(TRPC4AP),ENSGALG00000007027(SGSH),ENSGALG00000008072(CHRDL1),ENSGALG00000003672(UBLCP1),ENSGALG00000010253(ZDHHC17),ENSGALG00000036452(CDK5RAP3),ENSGALG00000005767(TRAF7),ENSGALG00000030247(TMOD4),ENSGALG00000010285(MRPL14),ENSGALG00000023682(GTF2H3),ENSGALG00000001583(TRAF1),ENSGALG00000040141(H2AFY)…	0.0206065	1
GO:0016070	RNA metabolic process	biological_process	755	3189	2180	10155	ENSGALG00000039434(PIAS2),ENSGALG00000013129(RPRD1A),ENSGALG00000002182(NR5A2),ENSGALG00000001101(MBD3),ENSGALG00000004171(RNF111),ENSGALG00000029692(NEUROG1),ENSGALG00000009791(PROX1),ENSGALG00000003357(FKBP8),ENSGALG00000003261(PTRF),ENSGALG00000006317(ING5),ENSGALG00000015742(MRPL39),ENSGALG00000008564(NSUN6),ENSGALG00000026159(PDLIM7),ENSGALG00000001633(DUSP26),ENSGALG00000002886(NKX2-5),ENSG…	0.0206622	1
GO:0010008	endosome membrane	cellular_component	50	3189	107	10155	ENSGALG00000026428(CHMP6),ENSGALG00000012703(DTNBP1),ENSGALG00000000950(MVB12B),ENSGALG00000001474(RAB14),ENSGALG00000006161(CHMP1A),ENSGALG00000007130(cRac1A),ENSGALG00000002095(CHMP4B),ENSGALG00000015496(CHMP2B),ENSGALG00000004375(VPS35),ENSGALG00000011272(RAB5A),ENSGALG00000038541(VPS37C),ENSGALG00000014712(SLC38A9),ENSGALG00000000055(LAMTOR3),ENSGALG00000011047(LEPROT),ENSGALG00000007615(RAB1…	0.020711	1
GO:0006887	exocytosis	biological_process	76	3189	176	10155	ENSGALG00000005160(VMP1),ENSGALG00000009903(IFNG),ENSGALG00000014994(CRHBP),ENSGALG00000004889(SLC2A1),ENSGALG00000004899(PEPD),ENSGALG00000009916(SCFD1),ENSGALG00000005701(IP6K2),ENSGALG00000010183(RAB21),ENSGALG00000031381(VAMP4),ENSGALG00000021135(HAPLN3),ENSGALG00000038634(KIT),ENSGALG00000003932(SDC4),ENSGALG00000005644(MYO1G),ENSGALG00000008477(EXOC4),ENSGALG00000001183(MYH10),ENSGALG000000…	0.0207281	1
GO:0072594	establishment of protein localization to organelle	biological_process	112	3189	275	10155	ENSGALG00000031718(CSNK2A2),ENSGALG00000004227(FAM20B),ENSGALG00000007650(SLC9A3R1),ENSGALG00000005947(MYD88),ENSGALG00000026692(NRAS),ENSGALG00000037453(TERF1),ENSGALG00000001616(CDC45),ENSGALG00000012429(BMP4),ENSGALG00000003383(KPNA6),ENSGALG00000012569(FBXO7),ENSGALG00000027188(SREBF1),ENSGALG00000014807(MTX3),ENSGALG00000010536(FAF1),ENSGALG00000007001(TLR4),ENSGALG00000008569(CHP1),ENSGALG0…	0.0207815	1
GO:0040008	regulation of growth	biological_process	112	3189	275	10155	ENSGALG00000030918(CIRBP),ENSGALG00000016997(RB1),ENSGALG00000041094(SYT1),ENSGALG00000038097(EI24),ENSGALG00000001826(WWC1),ENSGALG00000001412(SEMA7A),ENSGALG00000002804(RND2),ENSGALG00000033179(ChALK5),ENSGALG00000037402(CTGF),ENSGALG00000014683(PEX5),ENSGALG00000002375(NOTCH1),ENSGALG00000027947(GHSR),ENSGALG00000004631(DRAXIN),ENSGALG00000000122(GNB2L1),ENSGALG00000016427(ADAM17),ENSGALG00000…	0.0207815	1
GO:0016569	covalent chromatin modification	biological_process	103	3189	250	10155	ENSGALG00000008648(UBE2A),ENSGALG00000011286(UBE2E1),ENSGALG00000000551(C6orf89),ENSGALG00000008014(CEBPB),ENSGALG00000010854(HDAC9),ENSGALG00000007768(AURKA),ENSGALG00000012921(ETV6),ENSGALG00000011104(GCG),ENSGALG00000002070(SAP130),ENSGALG00000011254(SATB1),ENSGALG00000008485(CCNYL1),ENSGALG00000030580(RPS6KA5),ENSGALG00000038948(KDM5B),ENSGALG00000002659(WDR5),ENSGALG00000000972(PBX3),ENSGALG…	0.0208012	1
GO:0009968	negative regulation of signal transduction	biological_process	187	3189	488	10155	ENSGALG00000005553(NLGN3),ENSGALG00000039710(HDAC7),ENSGALG00000006211(BCL2L1),ENSGALG00000011274(DCN),ENSGALG00000009873(LEMD3),ENSGALG00000043570(SGK3),ENSGALG00000009875(HMGI-C),ENSGALG00000005198(RPS6KB1),ENSGALG00000012290(SOX10),ENSGALG00000015297(FOXO3),ENSGALG00000007651(STAT1),ENSGALG00000004306(SYT12),ENSGALG00000003297(HDAC1),ENSGALG00000006910(IMPDH),ENSGALG00000008631(TYRO3),ENSGALG0…	0.0210081	1
GO:0045577	regulation of B cell differentiation	biological_process	10	3189	12	10155	ENSGALG00000039228(Zfp36l1),ENSGALG00000003473(SFRP1),ENSGALG00000001486(ZAP70),ENSGALG00000016831(PCID2),ENSGALG00000003282(STAT5B),ENSGALG00000035016(ID2),ENSGALG00000014561(PTPN6),ENSGALG00000015216(SYK),ENSGALG00000009071(HMGB3),ENSGALG00000005796(XBP1),	0.0210479	1
GO:1901990	regulation of mitotic cell cycle phase transition	biological_process	53	3189	115	10155	ENSGALG00000006047(TPRA1),ENSGALG00000003454(ZNF207),ENSGALG00000004455(USP34),ENSGALG00000005710(CTDSPL),ENSGALG00000011297(CRADD),ENSGALG00000001118(NEK6),ENSGALG00000005569(USP47),ENSGALG00000005973(LCMT1),ENSGALG00000028643(ANAPC10),ENSGALG00000003294(ATAD5),ENSGALG00000017159(ATM),ENSGALG00000007615(RAB11A),ENSGALG00000014561(PTPN6),ENSGALG00000008553(INO80),ENSGALG00000038730(GIGYF2),ENSGAL…	0.0212235	1
GO:0006351	transcription, DNA-templated	biological_process	582	3189	1659	10155	ENSGALG00000008435(SUMO1),ENSGALG00000031255(FGF1),ENSGALG00000026734(GABPB2),ENSGALG00000030455(JAZF1),ENSGALG00000005944(ZNF639),ENSGALG00000004614(NPL),ENSGALG00000012702(JARID2),ENSGALG00000004002(LYPLA2),ENSGALG00000037246(RAMP3),ENSGALG00000007625(FADD),ENSGALG00000022896(IRX4),ENSGALG00000023682(GTF2H3),ENSGALG00000038634(KIT),ENSGALG00000001583(TRAF1),ENSGALG00000004263(MYDGF),ENSGALG0000…	0.0217482	1
GO:0002684	positive regulation of immune system process	biological_process	126	3189	315	10155	ENSGALG00000021569(C1QA),ENSGALG00000003282(STAT5B),ENSGALG00000009626(THBS1),ENSGALG00000009638(ANO6),ENSGALG00000036807(NOD1),ENSGALG00000016427(ADAM17),ENSGALG00000000737(SMPDL3B),ENSGALG00000000712(RAB29),ENSGALG00000006979(SPPL3),ENSGALG00000043535(RIPK2),ENSGALG00000002160(B2M),ENSGALG00000023296(TAL1),ENSGALG00000007381(SERPING1),ENSGALG00000005425(OGT),ENSGALG00000015441(CD247),ENSGALG000…	0.0220795	1
GO:0044391	ribosomal subunit	cellular_component	54	3189	118	10155	ENSGALG00000000856(EIF2D),ENSGALG00000014118(MRPS26),ENSGALG00000015414(NSUN3),ENSGALG00000011974(RPL7L1),ENSGALG00000016775(RPL31),ENSGALG00000007473(MRPL28),ENSGALG00000016232(RPL8),ENSGALG00000019796(DAP3),ENSGALG00000037258(MRPL32),ENSGALG00000003211(POLDIP2),ENSGALG00000040873(MRPL3),ENSGALG00000005948(RPL27A),ENSGALG00000003966(RPL23A),ENSGALG00000005338(RPS21),ENSGALG00000026490(RPS16),ENS…	0.0222486	1
GO:0045639	positive regulation of myeloid cell differentiation	biological_process	22	3189	38	10155	ENSGALG00000005425(OGT),ENSGALG00000012444(ACVR2A),ENSGALG00000025929(HOXA5),ENSGALG00000010770(SCIN),ENSGALG00000023296(TAL1),ENSGALG00000010745(HMGB2),ENSGALG00000016997(RB1),ENSGALG00000009903(IFNG),ENSGALG00000030907(CSF3),ENSGALG00000035016(ID2),ENSGALG00000007625(FADD),ENSGALG00000039228(Zfp36l1),ENSGALG00000015297(FOXO3),ENSGALG00000001143(ETS1),ENSGALG00000042875(HMGB1),ENSGALG00000008836…	0.0222967	1
GO:0032774	RNA biosynthetic process	biological_process	591	3189	1687	10155	ENSGALG00000015346(NFKBIZ),ENSGALG00000028236(PRRX2),ENSGALG00000002484(CRYM),ENSGALG00000029072(NTN3),ENSGALG00000008553(INO80),ENSGALG00000005999(ABTB1),ENSGALG00000017242(FZD4),ENSGALG00000038059(LXR),ENSGALG00000026983(CHRD),ENSGALG00000006655(MAP3K13),ENSGALG00000002514(SFPQ),ENSGALG00000033137(TLDC1),ENSGALG00000042981(CARHSP1),ENSGALG00000006630(COMMD7),ENSGALG00000000402(LOXL2),ENSGALG000…	0.0223731	1
GO:0009986	cell surface	cellular_component	117	3189	290	10155	ENSGALG00000028519(CCR10),ENSGALG00000002375(NOTCH1),ENSGALG00000001569(RHOC),ENSGALG00000027947(GHSR),ENSGALG00000013757(TMX3),ENSGALG00000002922(NOTCH2),ENSGALG00000009626(THBS1),ENSGALG00000009100(FSHR),ENSGALG00000003076(TNFSF6),ENSGALG00000002453(ABCA7),ENSGALG00000016427(ADAM17),ENSGALG00000005483(CDH13),ENSGALG00000009638(ANO6),ENSGALG00000017185(TMEM123),ENSGALG00000003701(SGMS1),ENSGALG0…	0.0225268	1
GO:0045786	negative regulation of cell cycle	biological_process	79	3189	185	10155	ENSGALG00000011491(DYNC1LI1),ENSGALG00000008256(BLM),ENSGALG00000007396(TAOK3),ENSGALG00000006190(FHL1),ENSGALG00000012569(FBXO7),ENSGALG00000042418(CHEK1),ENSGALG00000012429(BMP4),ENSGALG00000035576(CDK9),ENSGALG00000007676(EME1),ENSGALG00000040008(STK11),ENSGALG00000008908(NEUROD1),ENSGALG00000007650(SLC9A3R1),ENSGALG00000016831(PCID2),ENSGALG00000008482(STAG2),ENSGALG00000031718(CSNK2A2),ENSGA…	0.0225751	1
GO:0030099	myeloid cell differentiation	biological_process	66	3189	150	10155	ENSGALG00000007625(FADD),ENSGALG00000035016(ID2),ENSGALG00000011442(TGFBR2),ENSGALG00000009903(IFNG),ENSGALG00000015082(RPS6),ENSGALG00000035733(CCR7),ENSGALG00000010770(SCIN),ENSGALG00000012444(ACVR2A),ENSGALG00000038634(KIT),ENSGALG00000003169(CBFB),ENSGALG00000010638(CASP3),ENSGALG00000030432(RASSF2),ENSGALG00000007357(BCL6),ENSGALG00000005834(PAFAH1B1),ENSGALG00000002554(TSPAN2),ENSGALG000000…	0.0227586	1
GO:0035556	intracellular signal transduction	biological_process	487	3189	1375	10155	ENSGALG00000015082(RPS6),ENSGALG00000007324(TP63),ENSGALG00000009903(IFNG),ENSGALG00000004282(RCAN3),ENSGALG00000017405(NPR3),ENSGALG00000015297(FOXO3),ENSGALG00000003806(RHOA),ENSGALG00000013740(SLC20A1),ENSGALG00000003642(PDGF-A),ENSGALG00000009368(RGS6),ENSGALG00000007115(ASB7),ENSGALG00000006016(PASK),ENSGALG00000028318(CDKN1A),ENSGALG00000007357(BCL6),ENSGALG00000003759(RORA),ENSGALG00000015…	0.0227644	1
GO:0002768	immune response-regulating cell surface receptor signaling pathway	biological_process	38	3189	77	10155	ENSGALG00000004170(ADA),ENSGALG00000012885(BCL2),ENSGALG00000039327(VAV3),ENSGALG00000006751(THY1),ENSGALG00000028935(BCL10),ENSGALG00000040008(STK11),ENSGALG00000002263(KLHL6),ENSGALG00000038634(KIT),ENSGALG00000011241(RFTN1),ENSGALG00000004587(RC3H1),ENSGALG00000000251(CD79B),ENSGALG00000035733(CCR7),ENSGALG00000001486(ZAP70),ENSGALG00000008666(CTLA4),ENSGALG00000006837(TSPAN4),ENSGALG000000056…	0.0228211	1
GO:0031301	integral component of organelle membrane	cellular_component	76	3189	177	10155	ENSGALG00000015783(IMMT),ENSGALG00000012131(ELOVL6),ENSGALG00000037773(ST3GAL1),ENSGALG00000002651(ST3GAL2),ENSGALG00000007531(ZFYVE27),ENSGALG00000016345(KLHL15),ENSGALG00000006489(CHCHD3),ENSGALG00000003358(UBIAD1),ENSGALG00000003901(P2RX4),ENSGALG00000043756(PEX11G),ENSGALG00000000150(RPL9),ENSGALG00000007832(PEX13),ENSGALG00000006201(TBC1D20),ENSGALG00000003397(RHOT1),ENSGALG00000029220(PCSK7…	0.022896	1
GO:0008637	apoptotic mitochondrial changes	biological_process	24	3189	43	10155	ENSGALG00000004375(VPS35),ENSGALG00000031493(BAK1),ENSGALG00000031142(ACAA2),ENSGALG00000006992(MMP9),ENSGALG00000012929(DNM1L),ENSGALG00000007199(TRIAP1),ENSGALG00000005794(BLOC1S2),ENSGALG00000009179(TNFSF10),ENSGALG00000003397(RHOT1),ENSGALG00000004777(AIFM2),ENSGALG00000007378(FAM162A),ENSGALG00000033974(HGF),ENSGALG00000005621(CAMK2A),ENSGALG00000012885(BCL2),ENSGALG00000027734(NAIF1),ENSGAL…	0.0238785	1
GO:0034101	erythrocyte homeostasis	biological_process	29	3189	55	10155	ENSGALG00000016997(RB1),ENSGALG00000012541(MB),ENSGALG00000035016(ID2),ENSGALG00000039228(Zfp36l1),ENSGALG00000009476(CDK6),ENSGALG00000010638(CASP3),ENSGALG00000012550(HMOX1),ENSGALG00000025929(HOXA5),ENSGALG00000038634(KIT),ENSGALG00000012444(ACVR2A),ENSGALG00000002160(B2M),ENSGALG00000012429(BMP4),ENSGALG00000015082(RPS6),ENSGALG00000010745(HMGB2),ENSGALG00000023296(TAL1),ENSGALG00000007357(BC…	0.0239602	1
GO:0032940	secretion by cell	biological_process	153	3189	393	10155	ENSGALG00000039791(DOLPP1),ENSGALG00000014984(F2RL1),ENSGALG00000005265(SYT9),ENSGALG00000001486(ZAP70),ENSGALG00000040735(BLOC1S6),ENSGALG00000012170(LIN7C),ENSGALG00000015117(DRD3),ENSGALG00000023407(ZBTB34),ENSGALG00000014582(CADM1),ENSGALG00000027188(SREBF1),ENSGALG00000016600(POMC),ENSGALG00000012865(BRAF),ENSGALG00000000848(AP1G1),ENSGALG00000007015(CD40),ENSGALG00000011570(ILF2),ENSGALG000…	0.0244496	1
GO:0005840	ribosome	cellular_component	65	3189	148	10155	ENSGALG00000001542(MRPL20),ENSGALG00000007822(MRPL58),ENSGALG00000000150(RPL9),ENSGALG00000001465(RPL38),ENSGALG00000035079(RPSA),ENSGALG00000004594(CD74),ENSGALG00000012172(RPL3),ENSGALG00000009501(TMA16),ENSGALG00000040873(MRPL3),ENSGALG00000003211(POLDIP2),ENSGALG00000003966(RPL23A),ENSGALG00000026490(RPS16),ENSGALG00000016232(RPL8),ENSGALG00000007473(MRPL28),ENSGALG00000037258(MRPL32),ENSGALG…	0.0244743	1
GO:0051223	regulation of protein transport	biological_process	118	3189	294	10155	ENSGALG00000016909(NDFIP2),ENSGALG00000006979(SPPL3),ENSGALG00000003648(SVIP),ENSGALG00000006651(OGG1),ENSGALG00000007714(NMUR1),ENSGALG00000001163(NDEL1),ENSGALG00000012023(DACT1),ENSGALG00000010346(TGFB3),ENSGALG00000000122(GNB2L1),ENSGALG00000000712(RAB29),ENSGALG00000043744(NDFIP1),ENSGALG00000015425(LPL),ENSGALG00000013830(PRELID3A),ENSGALG00000033179(ChALK5),ENSGALG00000011870(HIF1A),ENSGAL…	0.024674	1
GO:0097305	response to alcohol	biological_process	35	3189	70	10155	ENSGALG00000029648(tyrosine hydroxylase),ENSGALG00000016451(ROCK2),ENSGALG00000006216(MYOD1),ENSGALG00000002424(RECQL5),ENSGALG00000002321(GOT2),ENSGALG00000038848(MSX2),ENSGALG00000010866(AREG),ENSGALG00000041353(TP53INP1),ENSGALG00000005999(ABTB1),ENSGALG00000003473(SFRP1),ENSGALG00000000608(CDH1),ENSGALG00000012620(PTCH1),ENSGALG00000008898(GRIN1),ENSGALG00000030313(RAD51A),ENSGALG00000011295(…	0.0247556	1
GO:0031401	positive regulation of protein modification process	biological_process	198	3189	523	10155	ENSGALG00000032746(Enpp2),ENSGALG00000005878(MLST8),ENSGALG00000009503(RAB3GAP2),ENSGALG00000014977(GSK3B),ENSGALG00000033385(COPS8),ENSGALG00000009241(SFRP2),ENSGALG00000017077(HSPH1),ENSGALG00000010697(SEMA4D),ENSGALG00000028543(FGFR4),ENSGALG00000030580(RPS6KA5),ENSGALG00000011104(GCG),ENSGALG00000001141(HES5),ENSGALG00000003476(ERN1),ENSGALG00000007416(CD3E),ENSGALG00000003589(VTN),ENSGALG000…	0.0253534	1
GO:0017022	myosin binding	molecular_function	16	3189	25	10155	ENSGALG00000007615(RAB11A),ENSGALG00000001474(RAB14),ENSGALG00000010502(SPATA6),ENSGALG00000005701(IP6K2),ENSGALG00000003904(MLPH),ENSGALG00000029528(KIRREL),ENSGALG00000004420(SDK1),ENSGALG00000028567(MYL9),ENSGALG00000004435(RAB27A),ENSGALG00000023451(TRPM7),ENSGALG00000016535(RAB10),ENSGALG00000031893(RALA),ENSGALG00000000613(RAB11B),ENSGALG00000012388(PCMT1),ENSGALG00000010023(CALM),ENSGALG00…	0.0253924	1
GO:0061138	morphogenesis of a branching epithelium	biological_process	42	3189	88	10155	ENSGALG00000007324(TP63),ENSGALG00000006775(TGM2),ENSGALG00000013342(GBX2),ENSGALG00000001262(CLIC4),ENSGALG00000012429(BMP4),ENSGALG00000023648(PPP3R1),ENSGALG00000033974(HGF),ENSGALG00000011442(TGFBR2),ENSGALG00000009875(HMGI-C),ENSGALG00000000681(PAK1),ENSGALG00000012885(BCL2),ENSGALG00000036883(MET),ENSGALG00000040021(HOXA11),ENSGALG00000012290(SOX10),ENSGALG00000029401(Six1),ENSGALG000000308…	0.025751	1
GO:1990904	ribonucleoprotein complex	cellular_component	176	3189	460	10155	ENSGALG00000003681(TOP1),ENSGALG00000039830(DHX30),ENSGALG00000038745(LACTB2),ENSGALG00000001542(MRPL20),ENSGALG00000007822(MRPL58),ENSGALG00000010746(TMEM59),ENSGALG00000042814(FAM195B),ENSGALG00000009621(ACTB),ENSGALG00000011715(HSPA2),ENSGALG00000039228(Zfp36l1),ENSGALG00000009250(HNRNPA3),ENSGALG00000005054(DKC1),ENSGALG00000002773(SNRPC),ENSGALG00000009135(PLEKHA3),ENSGALG00000010677(NRDE2),…	0.0261282	1
GO:0045637	regulation of myeloid cell differentiation	biological_process	40	3189	83	10155	ENSGALG00000000769(RAB7B),ENSGALG00000013867(PTPN2),ENSGALG00000011870(HIF1A),ENSGALG00000030432(RASSF2),ENSGALG00000012140(FSHB),ENSGALG00000009071(HMGB3),ENSGALG00000008836(ATP6AP1),ENSGALG00000015297(FOXO3),ENSGALG00000039583(MITF),ENSGALG00000001143(ETS1),ENSGALG00000015763(GABPA),ENSGALG00000030907(CSF3),ENSGALG00000035016(ID2),ENSGALG00000007625(FADD),ENSGALG00000009903(IFNG),ENSGALG0000000…	0.0261632	1
GO:1900103	positive regulation of endoplasmic reticulum unfolded protein response	biological_process	7	3189	7	10155	ENSGALG00000014248(TMEM33),ENSGALG00000013867(PTPN2),ENSGALG00000005772(BOK),ENSGALG00000005796(XBP1),ENSGALG00000003476(ERN1),ENSGALG00000031493(BAK1),ENSGALG00000010825(AGR2),	0.0262674	1
GO:0022626	cytosolic ribosome	cellular_component	38	3189	78	10155	ENSGALG00000016392(RPS7),ENSGALG00000035677(RPL35),ENSGALG00000014833(RPL37),ENSGALG00000001465(RPL38),ENSGALG00000005398(HAGH),ENSGALG00000004818(RPL6),ENSGALG00000002868(RPL26),ENSGALG00000035079(RPSA),ENSGALG00000000150(RPL9),ENSGALG00000006771(RPS15A),ENSGALG00000024398(RPS28),ENSGALG00000017330(RPS3),ENSGALG00000000856(EIF2D),ENSGALG00000016972(NUFIP1),ENSGALG00000011974(RPL7L1),ENSGALG00000…	0.0264871	1
GO:0010623	developmental programmed cell death	biological_process	15	3189	23	10155	ENSGALG00000033090(VDR),ENSGALG00000002886(NKX2-5),ENSGALG00000038634(KIT),ENSGALG00000007945(CRYAB),ENSGALG00000014698(CASP2),ENSGALG00000003076(TNFSF6),ENSGALG00000031960(Lef-1),ENSGALG00000002022(B4GALT1),ENSGALG00000031493(BAK1),ENSGALG00000005688(DNASE1L3),ENSGALG00000026207(CNTF),ENSGALG00000014908(FST),ENSGALG00000002375(NOTCH1),ENSGALG00000012885(BCL2),ENSGALG00000005718(BHLHE23),	0.0266639	1
GO:0050864	regulation of B cell activation	biological_process	32	3189	63	10155	ENSGALG00000043744(NDFIP1),ENSGALG00000012885(BCL2),ENSGALG00000003701(SGMS1),ENSGALG00000003473(SFRP1),ENSGALG00000039228(Zfp36l1),ENSGALG00000004170(ADA),ENSGALG00000014561(PTPN6),ENSGALG00000016831(PCID2),ENSGALG00000035016(ID2),ENSGALG00000017159(ATM),ENSGALG00000005796(XBP1),ENSGALG00000015216(SYK),ENSGALG00000001486(ZAP70),ENSGALG00000027874(CHAC1),ENSGALG00000004594(CD74),ENSGALG0000000458…	0.0266931	1
GO:0003682	chromatin binding	molecular_function	99	3189	242	10155	ENSGALG00000008014(CEBPB),ENSGALG00000008536(KLHDC3),ENSGALG00000011254(SATB1),ENSGALG00000016676(MCM3),ENSGALG00000002803(MTA1),ENSGALG00000002375(NOTCH1),ENSGALG00000028037(FOS),ENSGALG00000005062(FoxN4),ENSGALG00000004794(H2AFY2),ENSGALG00000010160(DMRT1),ENSGALG00000023296(TAL1),ENSGALG00000024051(SETDB1),ENSGALG00000040006(TBL1X),ENSGALG00000002886(NKX2-5),ENSGALG00000007286(SIRT7),ENSGALG00…	0.026913	1
GO:0001763	morphogenesis of a branching structure	biological_process	43	3189	91	10155	ENSGALG00000003473(SFRP1),ENSGALG00000040834(LGR4),ENSGALG00000009966(FRS2),ENSGALG00000002022(B4GALT1),ENSGALG00000012620(PTCH1),ENSGALG00000029024(TCF21),ENSGALG00000011117(AGT),ENSGALG00000009241(SFRP2),ENSGALG00000025929(HOXA5),ENSGALG00000002375(NOTCH1),ENSGALG00000011358(WNT6),ENSGALG00000026306(CTNNBIP1),ENSGALG00000008473(PLXND1),ENSGALG00000008351(CAV3),ENSGALG00000031960(Lef-1),ENSGALG0…	0.027314	1
GO:0044092	negative regulation of molecular function	biological_process	174	3189	455	10155	ENSGALG00000026465(TMEM100),ENSGALG00000041650(DUSP7),ENSGALG00000017370(ARPP19),ENSGALG00000010663(TTC8),ENSGALG00000035266(ANOS1),ENSGALG00000036452(CDK5RAP3),ENSGALG00000038848(MSX2),ENSGALG00000025977(GADD45A),ENSGALG00000008341(FURIN),ENSGALG00000006099(ZFPM1),ENSGALG00000001076(LIMK1),ENSGALG00000013956(MYB),ENSGALG00000026306(CTNNBIP1),ENSGALG00000027151(FKBP12),ENSGALG00000016759(MITD1),E…	0.0273372	1
GO:0005789	endoplasmic reticulum membrane	cellular_component	115	3189	287	10155	ENSGALG00000010318(TMED10),ENSGALG00000031582(RAB1A),ENSGALG00000012703(DTNBP1),ENSGALG00000013757(TMX3),ENSGALG00000003648(SVIP),ENSGALG00000006979(SPPL3),ENSGALG00000035626(DAD1),ENSGALG00000032234(MARCH5),ENSGALG00000009560(MSMO1),ENSGALG00000016710(CYP39A1),ENSGALG00000027592(ERN2),ENSGALG00000008659(HACD1),ENSGALG00000033635(PTGS2),ENSGALG00000008010(PTPN1),ENSGALG00000033950(DERL1),ENSGALG0…	0.0274772	1
GO:0045121	membrane raft	cellular_component	41	3189	86	10155	ENSGALG00000029077(CBL),ENSGALG00000000466(LCK),ENSGALG00000007145(ITGB1),ENSGALG00000013907(KDR),ENSGALG00000003936(PPT1),ENSGALG00000033353(RIT2),ENSGALG00000000209(PRNP),ENSGALG00000003261(PTRF),ENSGALG00000014159(PACSIN2),ENSGALG00000040768(MAL2),ENSGALG00000004222(HK1),ENSGALG00000008552(MAL),ENSGALG00000027058(EMP2),ENSGALG00000038089(EGFR),ENSGALG00000011442(TGFBR2),ENSGALG00000004980(kcnm…	0.0278457	1
GO:0034599	cellular response to oxidative stress	biological_process	41	3189	86	10155	ENSGALG00000011937(NFE2L1),ENSGALG00000000751(ARNT),ENSGALG00000011870(HIF1A),ENSGALG00000027416(ROMO1),ENSGALG00000033862(TXNL1),ENSGALG00000012532(TXN2),ENSGALG00000012569(FBXO7),ENSGALG00000038904(ARL6IP5),ENSGALG00000007162(VIMP),ENSGALG00000014832(PRKAA1),ENSGALG00000009900(PRKD1),ENSGALG00000015297(FOXO3),ENSGALG00000012885(BCL2),ENSGALG00000036883(MET),ENSGALG00000015844(SOD1),ENSGALG00000…	0.0278457	1
GO:0016790	thiolester hydrolase activity	molecular_function	14	3189	21	10155	ENSGALG00000006842(ACOT8),ENSGALG00000016991(ESD),ENSGALG00000011163(GNPAT),ENSGALG00000036452(CDK5RAP3),ENSGALG00000005398(HAGH),ENSGALG00000021040(HAGHL),ENSGALG00000010043(RBKS),ENSGALG00000013632(ACOT13),ENSGALG00000000652(ACOT7),ENSGALG00000040896(FASN),ENSGALG00000009293(CHN1),ENSGALG00000003936(PPT1),ENSGALG00000010785(ACOT11),ENSGALG00000004002(LYPLA2),	0.0278663	1
GO:0042175	nuclear outer membrane-endoplasmic reticulum membrane network	cellular_component	117	3189	293	10155	ENSGALG00000017168(SLN),ENSGALG00000005066(DPM2),ENSGALG00000039791(DOLPP1),ENSGALG00000007481(HACD3),ENSGALG00000029142(ORMDL3),ENSGALG00000012798(SSR1),ENSGALG00000016314(ELOVL5),ENSGALG00000008010(PTPN1),ENSGALG00000033950(DERL1),ENSGALG00000033635(PTGS2),ENSGALG00000011937(NFE2L1),ENSGALG00000010991(ALG6),ENSGALG00000006824(USP19),ENSGALG00000010536(FAF1),ENSGALG00000017394(INSIG1),ENSGALG000…	0.0282551	1
GO:0001558	regulation of cell growth	biological_process	77	3189	182	10155	ENSGALG00000012613(FBP1),ENSGALG00000000120(BMP10),ENSGALG00000002087(NCBP1),ENSGALG00000004796(CDC42),ENSGALG00000011686(SEMA5B),ENSGALG00000031960(Lef-1),ENSGALG00000007837(KAZALD1),ENSGALG00000001076(LIMK1),ENSGALG00000007531(ZFYVE27),ENSGALG00000008473(PLXND1),ENSGALG00000005569(USP47),ENSGALG00000011295(SOCS2),ENSGALG00000003284(CRLF3),ENSGALG00000042626(SYT4),ENSGALG00000026298(SERTAD2),ENS…	0.0285273	1
GO:0030117	membrane coat	cellular_component	29	3189	56	10155	ENSGALG00000005357(COPB2),ENSGALG00000040746(CHMP1B),ENSGALG00000000848(AP1G1),ENSGALG00000009065(VMA21),ENSGALG00000026293(C3orf33),ENSGALG00000012833(VPS33B),ENSGALG00000010543(EPS15),ENSGALG00000008793(SEC23B),ENSGALG00000016551(AP1S2),ENSGALG00000003745(NECAP2),ENSGALG00000004777(AIFM2),ENSGALG00000002095(CHMP4B),ENSGALG00000008432(AP2M1),ENSGALG00000005070(AP3M1),ENSGALG00000008584(NUSAP1),E…	0.0285473	1
GO:0045930	negative regulation of mitotic cell cycle	biological_process	49	3189	107	10155	ENSGALG00000031718(CSNK2A2),ENSGALG00000016831(PCID2),ENSGALG00000004902(TOM1L2),ENSGALG00000007650(SLC9A3R1),ENSGALG00000012885(BCL2),ENSGALG00000033535(RGS16),ENSGALG00000014801(NDC80),ENSGALG00000036642(rad9),ENSGALG00000002346(CLSPN),ENSGALG00000006211(BCL2L1),ENSGALG00000026945(CIDEC),ENSGALG00000025884(NABP1),ENSGALG00000015082(RPS6),ENSGALG00000012429(BMP4),ENSGALG00000008233(BUB1),ENSGALG…	0.0287931	1
GO:0019206	nucleoside kinase activity	molecular_function	8	3189	9	10155	ENSGALG00000003732(UCK1),ENSGALG00000005961(dAK),ENSGALG00000028501(DCK),ENSGALG00000006040(UCKL1),ENSGALG00000007191(TK1),ENSGALG00000034216(RP11-403P17.5),ENSGALG00000003510(UCK2),ENSGALG00000005057(ADK),	0.0288098	1
GO:0048646	anatomical structure formation involved in morphogenesis	biological_process	212	3189	566	10155	ENSGALG00000015480(POGLUT1),ENSGALG00000040128(SNAP29),ENSGALG00000003369(KAT2A),ENSGALG00000016797(FHL2),ENSGALG00000002022(B4GALT1),ENSGALG00000004821(PTPN11),ENSGALG00000029480(TMEM138),ENSGALG00000033376(APOH),ENSGALG00000015193(CCDC80),ENSGALG00000006216(MYOD1),ENSGALG00000006904(RNH1),ENSGALG00000004587(RC3H1),ENSGALG00000007324(TP63),ENSGALG00000001017(WRAP73),ENSGALG00000028423(HS2ST1),EN…	0.0288269	1
GO:0001816	cytokine production	biological_process	94	3189	229	10155	ENSGALG00000029940(il-1beta),ENSGALG00000009840(TBK1),ENSGALG00000004167(SRGN),ENSGALG00000011870(HIF1A),ENSGALG00000000751(ARNT),ENSGALG00000008837(PELI1),ENSGALG00000032701(LY96),ENSGALG00000000769(RAB7B),ENSGALG00000037494(Wnt8c),ENSGALG00000015273(TBC1D23),ENSGALG00000016600(POMC),ENSGALG00000011094(PDE4B),ENSGALG00000007015(CD40),ENSGALG00000034500(CIDEA),ENSGALG00000007001(TLR4),ENSGALG0000…	0.0289739	1
GO:0030855	epithelial cell differentiation	biological_process	99	3189	243	10155	ENSGALG00000028906(FEM1B),ENSGALG00000024031(CYB561),ENSGALG00000005834(PAFAH1B1),ENSGALG00000015079(UPK1B),ENSGALG00000011489(T),ENSGALG00000000990(SRSF6),ENSGALG00000039583(MITF),ENSGALG00000010825(AGR2),ENSGALG00000029401(Six1),ENSGALG00000012290(SOX10),ENSGALG00000036043(TBX3),ENSGALG00000033090(VDR),ENSGALG00000026077(ALDOC),ENSGALG00000023195(DLX6),ENSGALG00000023648(PPP3R1),ENSGALG00000026…	0.029205	1
GO:0030529	intracellular ribonucleoprotein complex	cellular_component	175	3189	459	10155	ENSGALG00000019796(DAP3),ENSGALG00000008470(WDR12),ENSGALG00000011974(RPL7L1),ENSGALG00000016775(RPL31),ENSGALG00000004486(ZCCHC8),ENSGALG00000001558(MOV10),ENSGALG00000005623(TFIP11),ENSGALG00000026559(SNRNP25),ENSGALG00000005948(RPL27A),ENSGALG00000004818(RPL6),ENSGALG00000002868(RPL26),ENSGALG00000005558(TBL3),ENSGALG00000005398(HAGH),ENSGALG00000007386(LUC7L3),ENSGALG00000007767(DIS3L2),ENSGA…	0.0292067	1
GO:0045597	positive regulation of cell differentiation	biological_process	138	3189	353	10155	ENSGALG00000010857(Dab1),ENSGALG00000015519(ROBO2),ENSGALG00000005834(PAFAH1B1),ENSGALG00000013822(TXLNB),ENSGALG00000041267(BMI1),ENSGALG00000009364(PRKCI),ENSGALG00000007625(FADD),ENSGALG00000035016(ID2),ENSGALG00000012885(BCL2),ENSGALG00000011442(TGFBR2),ENSGALG00000001021(MYOCD),ENSGALG00000000811(IST1),ENSGALG00000004530(MMD2),ENSGALG00000040141(H2AFY),ENSGALG00000038634(KIT),ENSGALG00000026…	0.0293305	1
GO:0046903	secretion	biological_process	168	3189	439	10155	ENSGALG00000015216(SYK),ENSGALG00000003473(SFRP1),ENSGALG00000033271(PFKM),ENSGALG00000008490(TRH),ENSGALG00000004101(NMUR2),ENSGALG00000008055(SYT13),ENSGALG00000011149(PLA2R1),ENSGALG00000004198(PDZD11),ENSGALG00000028770(INHBB),ENSGALG00000009451(PPID),ENSGALG00000006417(SEC24A),ENSGALG00000020316(IL13RA2),ENSGALG00000020505(KCNJ11),ENSGALG00000011104(GCG),ENSGALG00000001313(EIF4H),ENSGALG0000…	0.0295039	1
GO:0010948	negative regulation of cell cycle process	biological_process	47	3189	102	10155	ENSGALG00000014698(CASP2),ENSGALG00000011491(DYNC1LI1),ENSGALG00000008256(BLM),ENSGALG00000006190(FHL1),ENSGALG00000026734(GABPB2),ENSGALG00000007396(TAOK3),ENSGALG00000011967(MAD2L1),ENSGALG00000028318(CDKN1A),ENSGALG00000042418(CHEK1),ENSGALG00000012569(FBXO7),ENSGALG00000009905(MDM1),ENSGALG00000035576(CDK9),ENSGALG00000026945(CIDEC),ENSGALG00000008233(BUB1),ENSGALG00000012429(BMP4),ENSGALG000…	0.0296326	1
GO:0050790	regulation of catalytic activity	biological_process	421	3189	1185	10155	ENSGALG00000004591(SERPINC1),ENSGALG00000000729(PPP1R8),ENSGALG00000008703(RFC4),ENSGALG00000005054(DKC1),ENSGALG00000011738(ARHGDIB),ENSGALG00000005569(USP47),ENSGALG00000002085(FZR1),ENSGALG00000033077(TRMT1L),ENSGALG00000008351(CAV3),ENSGALG00000001782(PLAA),ENSGALG00000012454(CYTH4),ENSGALG00000016451(ROCK2),ENSGALG00000015531(PPP2R2C),ENSGALG00000035492(ELMO1),ENSGALG00000009433(BAG3),ENSGAL…	0.0298224	1
GO:0032268	regulation of cellular protein metabolic process	biological_process	421	3189	1185	10155	ENSGALG00000015216(SYK),ENSGALG00000009668(HPF1),ENSGALG00000017330(RPS3),ENSGALG00000028517(EIF1),ENSGALG00000032856(GFRA2),ENSGALG00000002267(DCUN1D3),ENSGALG00000010360(NSUN4),ENSGALG00000017159(ATM),ENSGALG00000024024(TGFA),ENSGALG00000005973(LCMT1),ENSGALG00000003396(NFATC3),ENSGALG00000014124(TEC),ENSGALG00000011117(AGT),ENSGALG00000010259(COL28A1),ENSGALG00000014078(DCUN1D4),ENSGALG0000000…	0.0298224	1
GO:0032400	melanosome localization	biological_process	9	3189	11	10155	ENSGALG00000031582(RAB1A),ENSGALG00000000613(RAB11B),ENSGALG00000040735(BLOC1S6),ENSGALG00000004435(RAB27A),ENSGALG00000012833(VPS33B),ENSGALG00000027947(GHSR),ENSGALG00000003758(MREG),ENSGALG00000016615(GPR143),ENSGALG00000007615(RAB11A),	0.0301365	1
GO:0051875	pigment granule localization	biological_process	9	3189	11	10155	ENSGALG00000027947(GHSR),ENSGALG00000007615(RAB11A),ENSGALG00000016615(GPR143),ENSGALG00000003758(MREG),ENSGALG00000004435(RAB27A),ENSGALG00000012833(VPS33B),ENSGALG00000040735(BLOC1S6),ENSGALG00000000613(RAB11B),ENSGALG00000031582(RAB1A),	0.0301365	1
GO:0002682	regulation of immune system process	biological_process	171	3189	448	10155	ENSGALG00000008736(PNPLA7),ENSGALG00000041267(BMI1),ENSGALG00000009450(DUSP10),ENSGALG00000000209(PRNP),ENSGALG00000014297(IRF7),ENSGALG00000008666(CTLA4),ENSGALG00000003932(SDC4),ENSGALG00000005644(MYO1G),ENSGALG00000006837(TSPAN4),ENSGALG00000007419(MASP1),ENSGALG00000006546(CD81),ENSGALG00000028935(BCL10),ENSGALG00000006751(THY1),ENSGALG00000006346(CXCL14),ENSGALG00000033568(TMEM70),ENSGALG000…	0.0301408	1
GO:0040007	growth	biological_process	164	3189	428	10155	ENSGALG00000031255(FGF1),ENSGALG00000003424(LMX1A),ENSGALG00000015258(DCBLD2),ENSGALG00000006968(HNF1A),ENSGALG00000006956(ARIH2),ENSGALG00000008317(SDSL),ENSGALG00000040426(CREG1),ENSGALG00000011442(TGFBR2),ENSGALG00000001021(MYOCD),ENSGALG00000011803(EMP1),ENSGALG00000012885(BCL2),ENSGALG00000035016(ID2),ENSGALG00000000811(IST1),ENSGALG00000004212(ADAM10),ENSGALG00000001262(CLIC4),ENSGALG000000…	0.0304264	1
GO:0043277	apoptotic cell clearance	biological_process	11	3189	15	10155	ENSGALG00000006775(TGM2),ENSGALG00000042875(HMGB1),ENSGALG00000006702(MFGE8),ENSGALG00000007130(cRac1A),ENSGALG00000002453(ABCA7),ENSGALG00000012784(TXNDC5),ENSGALG00000016447(PDIA6),ENSGALG00000001802(JMJD6),ENSGALG00000009626(THBS1),ENSGALG00000001474(RAB14),ENSGALG00000008631(TYRO3),	0.0304269	1
GO:0050856	regulation of T cell receptor signaling pathway	biological_process	11	3189	15	10155	ENSGALG00000035733(CCR7),ENSGALG00000013867(PTPN2),ENSGALG00000000209(PRNP),ENSGALG00000004587(RC3H1),ENSGALG00000004170(ADA),ENSGALG00000014561(PTPN6),ENSGALG00000016173(UBASH3A),ENSGALG00000000712(RAB29),ENSGALG00000028935(BCL10),ENSGALG00000010961(IGF2BP3),ENSGALG00000006751(THY1),	0.0304269	1
GO:0044262	cellular carbohydrate metabolic process	biological_process	62	3189	142	10155	ENSGALG00000004004(PHKB),ENSGALG00000001117(PFKFB2),ENSGALG00000004222(HK1),ENSGALG00000028423(HS2ST1),ENSGALG00000012583(IDNK),ENSGALG00000026210(POMK),ENSGALG00000036196(Mtch2),ENSGALG00000036201(GALK2),ENSGALG00000006173(XYLB),ENSGALG00000010125(CSGALNACT1),ENSGALG00000003759(RORA),ENSGALG00000003821(RAMP1),ENSGALG00000006016(PASK),ENSGALG00000017034(FOXO1),ENSGALG00000002022(B4GALT1),ENSGALG0…	0.0304433	1
GO:1902108	regulation of mitochondrial membrane permeability involved in apoptotic process	biological_process	10	3189	13	10155	ENSGALG00000014977(GSK3B),ENSGALG00000036196(Mtch2),ENSGALG00000002497(RHOT2),ENSGALG00000005772(BOK),ENSGALG00000027734(NAIF1),ENSGALG00000043405(BNIP3L),ENSGALG00000003397(RHOT1),ENSGALG00000005794(BLOC1S2),ENSGALG00000031142(ACAA2),ENSGALG00000005621(CAMK2A),	0.0305902	1
GO:0005694	chromosome	cellular_component	174	3189	457	10155	ENSGALG00000007651(STAT1),ENSGALG00000010485(ALKBH1),ENSGALG00000003297(HDAC1),ENSGALG00000021047(KIFAP3),ENSGALG00000006462(PPP2CA),ENSGALG00000032590(NDE1),ENSGALG00000037219(RNF2),ENSGALG00000027698(COX19),ENSGALG00000016259(DYNLT3),ENSGALG00000030432(RASSF2),ENSGALG00000007357(BCL6),ENSGALG00000002116(TEN1),ENSGALG00000002219(WBP2),ENSGALG00000003503(MYBL2),ENSGALG00000011967(MAD2L1),ENSGALG0…	0.0307622	1
GO:0000784	nuclear chromosome, telomeric region	cellular_component	28	3189	54	10155	ENSGALG00000016241(ATP6AP2),ENSGALG00000033781(FEN1),ENSGALG00000014811(SMCHD1),ENSGALG00000025904(WDR82),ENSGALG00000001245(SIRT6),ENSGALG00000002116(TEN1),ENSGALG00000005623(TFIP11),ENSGALG00000021442(CARMIL2),ENSGALG00000009228(PARP1),ENSGALG00000042333(DDB1),ENSGALG00000008304(STN1),ENSGALG00000014573(NAT10),ENSGALG00000016676(MCM3),ENSGALG00000028626(DCLRE1B),ENSGALG00000040141(H2AFY),ENSGAL…	0.030869	1
GO:0001944	vasculature development	biological_process	113	3189	283	10155	ENSGALG00000010859(EPGN),ENSGALG00000012150(TAB1),ENSGALG00000040008(STK11),ENSGALG00000007952(AMOT),ENSGALG00000011855(RHOJ),ENSGALG00000003146(CCDC92),ENSGALG00000006594(POFUT1),ENSGALG00000015144(ZFAND5),ENSGALG00000011031(JAK1),ENSGALG00000016473(OSR1),ENSGALG00000001143(ETS1),ENSGALG00000009900(PRKD1),ENSGALG00000007145(ITGB1),ENSGALG00000009107(NRXN1),ENSGALG00000010013(EDNRA),ENSGALG000000…	0.0310336	1
GO:0006839	mitochondrial transport	biological_process	48	3189	105	10155	ENSGALG00000002250(DTWD2),ENSGALG00000002124(ZDHHC8),ENSGALG00000031493(BAK1),ENSGALG00000012569(FBXO7),ENSGALG00000028225(SLC17A9),ENSGALG00000016979(SLC25A30),ENSGALG00000001103(cpsmb7),ENSGALG00000011897(SMDT1),ENSGALG00000004372(MICU1),ENSGALG00000005794(BLOC1S2),ENSGALG00000017316(UCP3),ENSGALG00000003397(RHOT1),ENSGALG00000027188(SREBF1),ENSGALG00000006956(ARIH2),ENSGALG00000014807(MTX3),EN…	0.0310857	1
GO:0001818	negative regulation of cytokine production	biological_process	34	3189	69	10155	ENSGALG00000011442(TGFBR2),ENSGALG00000009903(IFNG),ENSGALG00000033974(HGF),ENSGALG00000029983(ANGPT1),ENSGALG00000014984(F2RL1),ENSGALG00000024391(CACTIN),ENSGALG00000039710(HDAC7),ENSGALG00000016785(IL1RL1),ENSGALG00000007357(BCL6),ENSGALG00000004167(SRGN),ENSGALG00000034500(CIDEA),ENSGALG00000007001(TLR4),ENSGALG00000000209(PRNP),ENSGALG00000007162(VIMP),ENSGALG00000016600(POMC),ENSGALG0000004…	0.0312714	1
GO:0002757	immune response-activating signal transduction	biological_process	57	3189	129	10155	ENSGALG00000006785(IRF1),ENSGALG00000040224(TIRAP),ENSGALG00000029367(CYBA),ENSGALG00000014508(CD38),ENSGALG00000042875(HMGB1),ENSGALG00000006808(TSPAN6),ENSGALG00000000424(CMTM3),ENSGALG00000027874(CHAC1),ENSGALG00000001985(PIGQ),ENSGALG00000040834(LGR4),ENSGALG00000014561(PTPN6),ENSGALG00000008407(IRAK2),ENSGALG00000000209(PRNP),ENSGALG00000008631(TYRO3),ENSGALG00000005644(MYO1G),ENSGALG0000000…	0.0317554	1
GO:0001158	enhancer sequence-specific DNA binding	molecular_function	25	3189	47	10155	ENSGALG00000003882(SMARCE1),ENSGALG00000008014(CEBPB),ENSGALG00000012290(SOX10),ENSGALG00000003522(RBBP4),ENSGALG00000010794(MEOX2),ENSGALG00000003297(HDAC1),ENSGALG00000013565(CHD4),ENSGALG00000015244(TBX19),ENSGALG00000005062(FoxN4),ENSGALG00000000972(PBX3),ENSGALG00000005679(CDX1),ENSGALG00000042095(CXR),ENSGALG00000011489(T),ENSGALG00000011937(NFE2L1),ENSGALG00000006252(LMO4),ENSGALG000000107…	0.0326006	1
GO:0045839	negative regulation of mitotic nuclear division	biological_process	16	3189	26	10155	ENSGALG00000012429(BMP4),ENSGALG00000008233(BUB1),ENSGALG00000006110(PLK1),ENSGALG00000011491(DYNC1LI1),ENSGALG00000003454(ZNF207),ENSGALG00000003011(TOM1L1),ENSGALG00000007839(NCAM1),ENSGALG00000005973(LCMT1),ENSGALG00000011967(MAD2L1),ENSGALG00000004902(TOM1L2),ENSGALG00000026734(GABPB2),ENSGALG00000017159(ATM),ENSGALG00000031718(CSNK2A2),ENSGALG00000016831(PCID2),ENSGALG00000014801(NDC80),ENSG…	0.0328222	1
GO:1990837	sequence-specific double-stranded DNA binding	molecular_function	136	3189	349	10155	ENSGALG00000006037(MCM2),ENSGALG00000002886(NKX2-5),ENSGALG00000007102(MLEC),ENSGALG00000004794(H2AFY2),ENSGALG00000035504(ER81),ENSGALG00000010114(PAX9),ENSGALG00000000972(PBX3),ENSGALG00000005062(FoxN4),ENSGALG00000028037(FOS),ENSGALG00000012799(RREB1),ENSGALG00000012921(ETV6),ENSGALG00000000616(ELF3),ENSGALG00000022536(GPR142),ENSGALG00000002182(NR5A2),ENSGALG00000027247(EOMES),ENSGALG00000008…	0.032851	1
GO:0006605	protein targeting	biological_process	118	3189	298	10155	ENSGALG00000030759(SRPRA),ENSGALG00000001223(PEX10),ENSGALG00000007326(PMM2),ENSGALG00000000397(IPO9),ENSGALG00000002124(ZDHHC8),ENSGALG00000021079(RGS19),ENSGALG00000028318(CDKN1A),ENSGALG00000024083(C8orf4),ENSGALG00000007357(BCL6),ENSGALG00000029983(ANGPT1),ENSGALG00000011091(NUP133),ENSGALG00000010985(ATG4C),ENSGALG00000009061(ACTL6A),ENSGALG00000005171(AP1S3),ENSGALG00000004555(RBM22),ENSGAL…	0.0331247	1
GO:0055001	muscle cell development	biological_process	37	3189	77	10155	ENSGALG00000000172(MYOG),ENSGALG00000013968(SGCB),ENSGALG00000009791(PROX1),ENSGALG00000001183(MYH10),ENSGALG00000039897(FBXO22),ENSGALG00000036043(TBX3),ENSGALG00000006491(ANKRD1),ENSGALG00000006520(MYH11),ENSGALG00000008945(NEXN),ENSGALG00000009976(LRRC10),ENSGALG00000007145(ITGB1),ENSGALG00000014463(ACTN2),ENSGALG00000010027(CFL2),ENSGALG00000035016(ID2),ENSGALG00000012885(BCL2),ENSGALG0000001…	0.0331358	1
GO:0035304	regulation of protein dephosphorylation	biological_process	35	3189	72	10155	ENSGALG00000031416(UBN1),ENSGALG00000000674(MYO1D),ENSGALG00000009627(GPATCH2),ENSGALG00000007832(PEX13),ENSGALG00000001633(DUSP26),ENSGALG00000010697(SEMA4D),ENSGALG00000015246(TIPRL),ENSGALG00000004143(YWHAB),ENSGALG00000004628(CTNS),ENSGALG00000027151(FKBP12),ENSGALG00000015531(PPP2R2C),ENSGALG00000006979(SPPL3),ENSGALG00000016451(ROCK2),ENSGALG00000036452(CDK5RAP3),ENSGALG00000010175(HSP90AB1…	0.0335708	1
GO:0035303	regulation of dephosphorylation	biological_process	35	3189	72	10155	ENSGALG00000001633(DUSP26),ENSGALG00000031416(UBN1),ENSGALG00000000674(MYO1D),ENSGALG00000009627(GPATCH2),ENSGALG00000007832(PEX13),ENSGALG00000011347(IHH),ENSGALG00000017312(PPME1),ENSGALG00000010175(HSP90AB1),ENSGALG00000036452(CDK5RAP3),ENSGALG00000026822(WDR81),ENSGALG00000017370(ARPP19),ENSGALG00000007037(PPP6R3),ENSGALG00000023395(PLIN1),ENSGALG00000027151(FKBP12),ENSGALG00000004628(CTNS),E…	0.0335708	1
GO:0050851	antigen receptor-mediated signaling pathway	biological_process	33	3189	67	10155	ENSGALG00000001486(ZAP70),ENSGALG00000035733(CCR7),ENSGALG00000000251(CD79B),ENSGALG00000004587(RC3H1),ENSGALG00000011241(RFTN1),ENSGALG00000002263(KLHL6),ENSGALG00000028935(BCL10),ENSGALG00000040008(STK11),ENSGALG00000039327(VAV3),ENSGALG00000006751(THY1),ENSGALG00000012885(BCL2),ENSGALG00000004170(ADA),ENSGALG00000000209(PRNP),ENSGALG00000012865(BRAF),ENSGALG00000011094(PDE4B),ENSGALG0000001386…	0.0338555	1
GO:0002262	myeloid cell homeostasis	biological_process	33	3189	67	10155	ENSGALG00000032365(C),ENSGALG00000003282(STAT5B),ENSGALG00000039682(HCLS1),ENSGALG00000006099(ZFPM1),ENSGALG00000042875(HMGB1),ENSGALG00000039228(Zfp36l1),ENSGALG00000016997(RB1),ENSGALG00000012541(MB),ENSGALG00000002160(B2M),ENSGALG00000023296(TAL1),ENSGALG00000012550(HMOX1),ENSGALG00000009476(CDK6),ENSGALG00000025929(HOXA5),ENSGALG00000013867(PTPN2),ENSGALG00000011870(HIF1A),ENSGALG00000004588(…	0.0338555	1
GO:0055123	digestive system development	biological_process	31	3189	62	10155	ENSGALG00000035557(BARX1B),ENSGALG00000030988(RBPMS2),ENSGALG00000014064(WDR19),ENSGALG00000010825(AGR2),ENSGALG00000012290(SOX10),ENSGALG00000002375(NOTCH1),ENSGALG00000016662(GATA4),ENSGALG00000004270(ALDH1A2),ENSGALG00000011870(HIF1A),ENSGALG00000012429(BMP4),ENSGALG00000009241(SFRP2),ENSGALG00000038634(KIT),ENSGALG00000006038(TGFBR3),ENSGALG00000025929(HOXA5),ENSGALG00000007324(TP63),ENSGALG0…	0.0339521	1
GO:0051090	regulation of sequence-specific DNA binding transcription factor activity	biological_process	59	3189	135	10155	ENSGALG00000008435(SUMO1),ENSGALG00000009364(PRKCI),ENSGALG00000037219(RNF2),ENSGALG00000009864(TRAF5),ENSGALG00000000209(PRNP),ENSGALG00000011801(ESR2),ENSGALG00000001021(MYOCD),ENSGALG00000035016(ID2),ENSGALG00000003793(GTF2A2),ENSGALG00000001583(TRAF1),ENSGALG00000013639(SYF2),ENSGALG00000038634(KIT),ENSGALG00000028935(BCL10),ENSGALG00000024391(CACTIN),ENSGALG00000000887(NR0B2),ENSGALG00000026…	0.0340699	1
GO:0003690	double-stranded DNA binding	molecular_function	148	3189	384	10155	ENSGALG00000005617(NTHL1),ENSGALG00000010160(DMRT1),ENSGALG00000023296(TAL1),ENSGALG00000007657(CDX4),ENSGALG00000043701(ELK3),ENSGALG00000005507(NONO),ENSGALG00000031457(5-MCDG),ENSGALG00000005796(XBP1),ENSGALG00000008234(ORC2),ENSGALG00000008014(CEBPB),ENSGALG00000017290(RAD51AP1),ENSGALG00000035557(BARX1B),ENSGALG00000015244(TBX19),ENSGALG00000039099(MAPK9),ENSGALG00000005679(CDX1),ENSGALG0000…	0.0343304	1
GO:0048546	digestive tract morphogenesis	biological_process	15	3189	24	10155	ENSGALG00000009241(SFRP2),ENSGALG00000030988(RBPMS2),ENSGALG00000012429(BMP4),ENSGALG00000007515(SFRP5),ENSGALG00000012290(SOX10),ENSGALG00000007324(TP63),ENSGALG00000010825(AGR2),ENSGALG00000035016(ID2),ENSGALG00000011870(HIF1A),ENSGALG00000012885(BCL2),ENSGALG00000003473(SFRP1),ENSGALG00000002375(NOTCH1),ENSGALG00000000839(WNT11),ENSGALG00000038089(EGFR),ENSGALG00000001449(STRA6),	0.034769	1
GO:0007254	JNK cascade	biological_process	38	3189	80	10155	ENSGALG00000025977(GADD45A),ENSGALG00000005802(FLT4),ENSGALG00000028256(CCL19),ENSGALG00000042875(HMGB1),ENSGALG00000003476(ERN1),ENSGALG00000002634(HDAC3),ENSGALG00000040224(TIRAP),ENSGALG00000036807(NOD1),ENSGALG00000012023(DACT1),ENSGALG00000039099(MAPK9),ENSGALG00000012703(DTNBP1),ENSGALG00000027592(ERN2),ENSGALG00000037402(CTGF),ENSGALG00000010961(IGF2BP3),ENSGALG00000004082(TAOK1),ENSGALG00…	0.0352569	1
GO:0000070	mitotic sister chromatid segregation	biological_process	38	3189	80	10155	ENSGALG00000017159(ATM),ENSGALG00000007615(RAB11A),ENSGALG00000010746(TMEM59),ENSGALG00000008553(INO80),ENSGALG00000017201(CEP57),ENSGALG00000016997(RB1),ENSGALG00000003454(ZNF207),ENSGALG00000000409(CHMP7),ENSGALG00000001118(NEK6),ENSGALG00000007767(DIS3L2),ENSGALG00000043573(CHMP4C),ENSGALG00000005973(LCMT1),ENSGALG00000028643(ANAPC10),ENSGALG00000026428(CHMP6),ENSGALG00000006161(CHMP1A),ENSGAL…	0.0352569	1
GO:0042802	identical protein binding	molecular_function	178	3189	471	10155	ENSGALG00000033295(CAV2),ENSGALG00000009963(LYZ),ENSGALG00000000726(ELAVL1),ENSGALG00000027151(FKBP12),ENSGALG00000016759(MITD1),ENSGALG00000009158(CDC42BPA),ENSGALG00000003922(TOP2A),ENSGALG00000002816(STK10),ENSGALG00000006655(MAP3K13),ENSGALG00000026983(CHRD),ENSGALG00000017201(CEP57),ENSGALG00000033365(ALDH6),ENSGALG00000017242(FZD4),ENSGALG00000010253(ZDHHC17),ENSGALG00000015348(ALCAM),ENSGA…	0.0353744	1
GO:0005525	GTP binding	molecular_function	112	3189	282	10155	ENSGALG00000000769(RAB7B),ENSGALG00000012339(ATL1),ENSGALG00000004431(SAR1A),ENSGALG00000008314(ARL8B),ENSGALG00000007308(RAB35),ENSGALG00000002984(RAB24),ENSGALG00000007058(LSG1),ENSGALG00000026302(SRPRB),ENSGALG00000003073(RHOBTB1),ENSGALG00000000988(EFTUD2),ENSGALG00000028203(SPRED1),ENSGALG00000012456(RAC2),ENSGALG00000015177(GNAQ),ENSGALG00000003518(GPAT4),ENSGALG00000011855(RHOJ),ENSGALG000…	0.035493	1
GO:2000026	regulation of multicellular organismal development	biological_process	278	3189	764	10155	ENSGALG00000011117(AGT),ENSGALG00000028821(GLIPR2),ENSGALG00000002886(NKX2-5),ENSGALG00000015729(LPAR1),ENSGALG00000015216(SYK),ENSGALG00000008302(CIB1),ENSGALG00000007706(FGF8),ENSGALG00000011347(IHH),ENSGALG00000042878(PTH),ENSGALG00000008281(NEURL1),ENSGALG00000010114(PAX9),ENSGALG00000028037(FOS),ENSGALG00000029692(NEUROG1),ENSGALG00000007952(AMOT),ENSGALG00000040008(STK11),ENSGALG00000026865…	0.0355327	1
GO:0046983	protein dimerization activity	molecular_function	216	3189	582	10155	ENSGALG00000042458(ACTN1),ENSGALG00000001184(COQ9),ENSGALG00000032365(C),ENSGALG00000006979(SPPL3),ENSGALG00000003498(TAF8),ENSGALG00000043041(NRN1),ENSGALG00000008014(CEBPB),ENSGALG00000005483(CDH13),ENSGALG00000035489(Wpkci-8),ENSGALG00000031457(5-MCDG),ENSGALG00000033926(CBX1),ENSGALG00000007848(PTS),ENSGALG00000043058(TBC1D22A),ENSGALG00000015441(CD247),ENSGALG00000003289(CHUK),ENSGALG0000001…	0.0360609	1
GO:0060627	regulation of vesicle-mediated transport	biological_process	88	3189	215	10155	ENSGALG00000014182(ADORA2B),ENSGALG00000033500(PDCD6IP),ENSGALG00000029077(CBL),ENSGALG00000003932(SDC4),ENSGALG00000014387(MRPL10),ENSGALG00000004306(SYT12),ENSGALG00000027777(CNN2),ENSGALG00000011541(BIN1),ENSGALG00000001946(RSPO1),ENSGALG00000004889(SLC2A1),ENSGALG00000009903(IFNG),ENSGALG00000004899(PEPD),ENSGALG00000010190(TBC1D15),ENSGALG00000035563(USP6NL),ENSGALG00000008123(RINT1),ENSGALG…	0.0362074	1
GO:0043542	endothelial cell migration	biological_process	34	3189	70	10155	ENSGALG00000009791(PROX1),ENSGALG00000025950(PRKCA),ENSGALG00000031255(FGF1),ENSGALG00000013400(PDCD6),ENSGALG00000004184(SPARC),ENSGALG00000013907(KDR),ENSGALG00000007145(ITGB1),ENSGALG00000001143(ETS1),ENSGALG00000009900(PRKD1),ENSGALG00000010794(MEOX2),ENSGALG00000036883(MET),ENSGALG00000011274(DCN),ENSGALG00000027058(EMP2),ENSGALG00000029983(ANGPT1),ENSGALG00000016485(RHOB),ENSGALG00000012429…	0.0363498	1
GO:0031667	response to nutrient levels	biological_process	68	3189	160	10155	ENSGALG00000009840(TBK1),ENSGALG00000012569(FBXO7),ENSGALG00000011870(HIF1A),ENSGALG00000028822(RNF152),ENSGALG00000027188(SREBF1),ENSGALG00000016600(POMC),ENSGALG00000014832(PRKAA1),ENSGALG00000039182(TBL1XR1),ENSGALG00000028225(SLC17A9),ENSGALG00000009338(ZFYVE1),ENSGALG00000039160(SUPT5H),ENSGALG00000008051(MTMR3),ENSGALG00000002450(WDR24),ENSGALG00000013002(DAP1),ENSGALG00000031718(CSNK2A2),E…	0.0364204	1
GO:0051306	mitotic sister chromatid separation	biological_process	18	3189	31	10155	ENSGALG00000014801(NDC80),ENSGALG00000016997(RB1),ENSGALG00000007610(CDC23),ENSGALG00000011967(MAD2L1),ENSGALG00000026734(GABPB2),ENSGALG00000031718(CSNK2A2),ENSGALG00000017159(ATM),ENSGALG00000016831(PCID2),ENSGALG00000028643(ANAPC10),ENSGALG00000007839(NCAM1),ENSGALG00000005973(LCMT1),ENSGALG00000001118(NEK6),ENSGALG00000007767(DIS3L2),ENSGALG00000000596(CDC27),ENSGALG00000006110(PLK1),ENSGALG0…	0.0365496	1
GO:0006518	peptide metabolic process	biological_process	165	3189	434	10155	ENSGALG00000014387(MRPL10),ENSGALG00000015195(RPS15),ENSGALG00000001333(MRRF),ENSGALG00000011184(HNRNPD),ENSGALG00000027035(RPL21),ENSGALG00000004614(NPL),ENSGALG00000006486(RPP30),ENSGALG00000026661(MSRB3),ENSGALG00000041401(SDHB),ENSGALG00000017097(MTIF3),ENSGALG00000006122(EARS2),ENSGALG00000028960(NEU3),ENSGALG00000014684(ERAP1),ENSGALG00000026328(MIEN1),ENSGALG00000004831(RPS4),ENSGALG000000…	0.036628	1
GO:0070997	neuron death	biological_process	49	3189	109	10155	ENSGALG00000012569(FBXO7),ENSGALG00000011870(HIF1A),ENSGALG00000010794(MEOX2),ENSGALG00000009364(PRKCI),ENSGALG00000012865(BRAF),ENSGALG00000029401(Six1),ENSGALG00000010485(ALKBH1),ENSGALG00000015297(FOXO3),ENSGALG00000008631(TYRO3),ENSGALG00000003936(PPT1),ENSGALG00000008569(CHP1),ENSGALG00000035378(DNAJC5),ENSGALG00000000724(PM20D1),ENSGALG00000004569(UNC5B),ENSGALG00000021542(SNCB),ENSGALG0000…	0.0366625	1
GO:0010506	regulation of autophagy	biological_process	49	3189	109	10155	ENSGALG00000002131(NPRL2),ENSGALG00000005796(XBP1),ENSGALG00000017034(FOXO1),ENSGALG00000010826(PRKAA2),ENSGALG00000009503(RAB3GAP2),ENSGALG00000009790(RAB33B),ENSGALG00000017159(ATM),ENSGALG00000010746(TMEM59),ENSGALG00000041353(TP53INP1),ENSGALG00000007877(PIP4K2A),ENSGALG00000012550(HMOX1),ENSGALG00000003369(KAT2A),ENSGALG00000026971(RRAGD),ENSGALG00000005772(BOK),ENSGALG00000043535(RIPK2),ENS…	0.0366625	1
GO:1904115	axon cytoplasm	cellular_component	14	3189	22	10155	ENSGALG00000015844(SOD1),ENSGALG00000012703(DTNBP1),ENSGALG00000011870(HIF1A),ENSGALG00000026796(SNAPIN),ENSGALG00000005070(AP3M1),ENSGALG00000000996(AP3D1),ENSGALG00000040735(BLOC1S6),ENSGALG00000005834(PAFAH1B1),ENSGALG00000001163(NDEL1),ENSGALG00000026822(WDR81),ENSGALG00000038155(AP3M2),ENSGALG00000005794(BLOC1S2),ENSGALG00000000314(NEFL),ENSGALG00000008291(AP3S2),	0.036709	1
GO:0000038	very long-chain fatty acid metabolic process	biological_process	14	3189	22	10155	ENSGALG00000004741(EPHB2),ENSGALG00000007481(HACD3),ENSGALG00000014683(PEX5),ENSGALG00000008659(HACD1),ENSGALG00000016314(ELOVL5),ENSGALG00000011704(HACD2),ENSGALG00000015876(ELOVL4),ENSGALG00000002159(ACOX1),ENSGALG00000009988(ELOVL1),ENSGALG00000035752(PEX2),ENSGALG00000012131(ELOVL6),ENSGALG00000005647(ABCD3),ENSGALG00000002187(HSD17B4),ENSGALG00000003286(ACSBG1),	0.036709	1
GO:0006473	protein acetylation	biological_process	47	3189	104	10155	ENSGALG00000007585(NIT1),ENSGALG00000032496(SIRT3),ENSGALG00000002222(NOC2L),ENSGALG00000004369(PYGO1),ENSGALG00000009061(ACTL6A),ENSGALG00000039942(CTBP1),ENSGALG00000006680(EHHADH),ENSGALG00000001021(MYOCD),ENSGALG00000006688(TADA3),ENSGALG00000011118(MIER1),ENSGALG00000003596(TRRAP),ENSGALG00000014807(MTX3),ENSGALG00000006968(HNF1A),ENSGALG00000041267(BMI1),ENSGALG00000008707(KAT14),ENSGALG000…	0.0379119	1
GO:0007009	plasma membrane organization	biological_process	66	3189	155	10155	ENSGALG00000009828(PPP2R5A),ENSGALG00000007650(SLC9A3R1),ENSGALG00000014463(ACTN2),ENSGALG00000012170(LIN7C),ENSGALG00000021683(RER1),ENSGALG00000042052(PPIL2),ENSGALG00000023099(ZDHHC22),ENSGALG00000004467(CLIP1),ENSGALG00000010925(FAM126A),ENSGALG00000007145(ITGB1),ENSGALG00000007476(VAMP7),ENSGALG00000014159(PACSIN2),ENSGALG00000030879(AR),ENSGALG00000003483(GOLGA7),ENSGALG00000006418(PDPK1),E…	0.0380402	1
GO:0008090	retrograde axonal transport	biological_process	6	3189	6	10155	ENSGALG00000026822(WDR81),ENSGALG00000015844(SOD1),ENSGALG00000005834(PAFAH1B1),ENSGALG00000001163(NDEL1),ENSGALG00000026796(SNAPIN),ENSGALG00000000314(NEFL),	0.0380592	1
GO:0000815	ESCRT III complex	cellular_component	6	3189	6	10155	ENSGALG00000040746(CHMP1B),ENSGALG00000006161(CHMP1A),ENSGALG00000015496(CHMP2B),ENSGALG00000026428(CHMP6),ENSGALG00000000409(CHMP7),ENSGALG00000002095(CHMP4B),	0.0380592	1
GO:1900118	negative regulation of execution phase of apoptosis	biological_process	6	3189	6	10155	ENSGALG00000002820(DFFA),ENSGALG00000004190(RNF34),ENSGALG00000011104(GCG),ENSGALG00000002225(RFFL),ENSGALG00000034500(CIDEA),ENSGALG00000006211(BCL2L1),	0.0380592	1
GO:0048729	tissue morphogenesis	biological_process	118	3189	300	10155	ENSGALG00000023648(PPP3R1),ENSGALG00000005285(TBX4),ENSGALG00000011442(TGFBR2),ENSGALG00000011238(WLS),ENSGALG00000008609(PTK7),ENSGALG00000012885(BCL2),ENSGALG00000028935(BCL10),ENSGALG00000006751(THY1),ENSGALG00000003832(TEX264),ENSGALG00000013782(CDH7),ENSGALG00000001262(CLIC4),ENSGALG00000016485(RHOB),ENSGALG00000005834(PAFAH1B1),ENSGALG00000031255(FGF1),ENSGALG00000021442(CARMIL2),ENSGALG000…	0.0381763	1
GO:1901222	regulation of NIK/NF-kappaB signaling	biological_process	13	3189	20	10155	ENSGALG00000006016(PASK),ENSGALG00000006808(TSPAN6),ENSGALG00000030432(RASSF2),ENSGALG00000017330(RPS3),ENSGALG00000043711(AGO3),ENSGALG00000033385(COPS8),ENSGALG00000004587(RC3H1),ENSGALG00000042875(HMGB1),ENSGALG00000004398(CARD11),ENSGALG00000039710(HDAC7),ENSGALG00000000848(AP1G1),ENSGALG00000036807(NOD1),ENSGALG00000040224(TIRAP),	0.0385931	1
GO:0016799	hydrolase activity, hydrolyzing N-glycosyl compounds	molecular_function	13	3189	20	10155	ENSGALG00000014508(CD38),ENSGALG00000033790(MAN2A2),ENSGALG00000005617(NTHL1),ENSGALG00000011570(ILF2),ENSGALG00000020747(MBD4),ENSGALG00000016664(NEIL2),ENSGALG00000006651(OGG1),ENSGALG00000016826(ADPRHL1),ENSGALG00000017330(RPS3),ENSGALG00000031457(5-MCDG),ENSGALG00000001586(NEIL1),ENSGALG00000028691(MPG),ENSGALG00000015473(ADPRH),	0.0385931	1
GO:0007091	metaphase/anaphase transition of mitotic cell cycle	biological_process	17	3189	29	10155	ENSGALG00000016997(RB1),ENSGALG00000014801(NDC80),ENSGALG00000007610(CDC23),ENSGALG00000011967(MAD2L1),ENSGALG00000026734(GABPB2),ENSGALG00000017159(ATM),ENSGALG00000031718(CSNK2A2),ENSGALG00000016831(PCID2),ENSGALG00000028643(ANAPC10),ENSGALG00000007839(NCAM1),ENSGALG00000005973(LCMT1),ENSGALG00000001118(NEK6),ENSGALG00000000596(CDC27),ENSGALG00000006110(PLK1),ENSGALG00000008233(BUB1),ENSGALG000…	0.039126	1
GO:0031098	stress-activated protein kinase signaling cascade	biological_process	45	3189	99	10155	ENSGALG00000009450(DUSP10),ENSGALG00000007001(TLR4),ENSGALG00000005834(PAFAH1B1),ENSGALG00000038904(ARL6IP5),ENSGALG00000028879(MRPS33),ENSGALG00000030432(RASSF2),ENSGALG00000008010(PTPN1),ENSGALG00000007396(TAOK3),ENSGALG00000005036(SH2D3C),ENSGALG00000007481(HACD3),ENSGALG00000001816(MAGI3),ENSGALG00000014984(F2RL1),ENSGALG00000033974(HGF),ENSGALG00000016582(PBK),ENSGALG00000000681(PAK1),ENSGAL…	0.0391543	1
GO:0003743	translation initiation factor activity	molecular_function	20	3189	36	10155	ENSGALG00000026328(MIEN1),ENSGALG00000012529(EIF3D),ENSGALG00000016410(EIF1AY),ENSGALG00000007919(EIF4E2),ENSGALG00000017097(MTIF3),ENSGALG00000008187(EIF3J),ENSGALG00000011514(SLC25A3),ENSGALG00000023407(ZBTB34),ENSGALG00000040522(EIF3H),ENSGALG00000010301(EIF2B2),ENSGALG00000028517(EIF1),ENSGALG00000010140(EIF2B3),ENSGALG00000007780(EIF4E3),ENSGALG00000003259(EIF2B1),ENSGALG00000000856(EIF2D),E…	0.0392467	1
GO:0002040	sprouting angiogenesis	biological_process	20	3189	36	10155	ENSGALG00000002375(NOTCH1),ENSGALG00000015305(NR2E1),ENSGALG00000031960(Lef-1),ENSGALG00000031255(FGF1),ENSGALG00000009626(THBS1),ENSGALG00000007145(ITGB1),ENSGALG00000001802(JMJD6),ENSGALG00000008302(CIB1),ENSGALG00000000402(LOXL2),ENSGALG00000010794(MEOX2),ENSGALG00000005802(FLT4),ENSGALG00000042875(HMGB1),ENSGALG00000003568(PPP1R16B),ENSGALG00000005483(CDH13),ENSGALG00000011031(JAK1),ENSGALG00…	0.0392467	1
GO:0007093	mitotic cell cycle checkpoint	biological_process	33	3189	68	10155	ENSGALG00000038730(GIGYF2),ENSGALG00000017159(ATM),ENSGALG00000011297(CRADD),ENSGALG00000003454(ZNF207),ENSGALG00000005973(LCMT1),ENSGALG00000026704(GPX8),ENSGALG00000012453(EPC2),ENSGALG00000006110(PLK1),ENSGALG00000009942(MDM2),ENSGALG00000036452(CDK5RAP3),ENSGALG00000016831(PCID2),ENSGALG00000031718(CSNK2A2),ENSGALG00000036642(rad9),ENSGALG00000033535(RGS16),ENSGALG00000014801(NDC80),ENSGALG00…	0.0393703	1
GO:0032872	regulation of stress-activated MAPK cascade	biological_process	40	3189	86	10155	ENSGALG00000017077(HSPH1),ENSGALG00000043535(RIPK2),ENSGALG00000009241(SFRP2),ENSGALG00000027592(ERN2),ENSGALG00000004082(TAOK1),ENSGALG00000037402(CTGF),ENSGALG00000010961(IGF2BP3),ENSGALG00000003473(SFRP1),ENSGALG00000021017(DUSP15),ENSGALG00000017242(FZD4),ENSGALG00000015216(SYK),ENSGALG00000017034(FOXO1),ENSGALG00000005017(DUSP13),ENSGALG00000023066(DNAJA1),ENSGALG00000017330(RPS3),ENSGALG000…	0.0394769	1
GO:0007369	gastrulation	biological_process	40	3189	86	10155	ENSGALG00000011207(DUSP6),ENSGALG00000007511(ITGB2),ENSGALG00000003473(SFRP1),ENSGALG00000005974(COL6A1),ENSGALG00000008400(TWSG1),ENSGALG00000009966(FRS2),ENSGALG00000004237(PRKAR1A),ENSGALG00000000839(WNT11),ENSGALG00000023296(TAL1),ENSGALG00000006374(TBX6),ENSGALG00000016843(COL4A2),ENSGALG00000009241(SFRP2),ENSGALG00000004191(RIC8A),ENSGALG00000008018(SNAI1),ENSGALG00000031960(Lef-1),ENSGALG0…	0.0394769	1
GO:0016052	carbohydrate catabolic process	biological_process	31	3189	63	10155	ENSGALG00000042875(HMGB1),ENSGALG00000011900(NAGA),ENSGALG00000013828(GALM),ENSGALG00000013095(DERA),ENSGALG00000013069(BPGM),ENSGALG00000012613(FBP1),ENSGALG00000006939(PFKP),ENSGALG00000026077(ALDOC),ENSGALG00000010043(RBKS),ENSGALG00000001245(SIRT6),ENSGALG00000009963(LYZ),ENSGALG00000014442(GAPDH),ENSGALG00000003267(STAT3),ENSGALG00000004047(GALE),ENSGALG00000002729(GK5),ENSGALG00000012612(FB…	0.0397165	1
GO:0006694	steroid biosynthetic process	biological_process	31	3189	63	10155	ENSGALG00000028685(SEMA5A),ENSGALG00000037148(CRH),ENSGALG00000001504(DDX20),ENSGALG00000026081(RBM38),ENSGALG00000015844(SOD1),ENSGALG00000007493(NSDHL),ENSGALG00000009903(IFNG),ENSGALG00000003242(STAR),ENSGALG00000009365(CYP51),ENSGALG00000016665(FDFT1),ENSGALG00000014948(HMGCR),ENSGALG00000027429(HSD17B1),ENSGALG00000007267(MVD),ENSGALG00000028543(FGFR4),ENSGALG00000008018(SNAI1),ENSGALG000000…	0.0397165	1
GO:0009725	response to hormone	biological_process	122	3189	312	10155	ENSGALG00000028770(INHBB),ENSGALG00000003446(PRLR),ENSGALG00000015305(NR2E1),ENSGALG00000029648(tyrosine hydroxylase),ENSGALG00000011047(LEPROT),ENSGALG00000023066(DNAJA1),ENSGALG00000013506(MED24),ENSGALG00000003473(SFRP1),ENSGALG00000027786(SOCS3),ENSGALG00000008490(TRH),ENSGALG00000014662(RBP5),ENSGALG00000003267(STAT3),ENSGALG00000010035(NR3C2),ENSGALG00000016995(MED4),ENSGALG00000003547(SKP2…	0.0398853	1
GO:0006412	translation	biological_process	136	3189	352	10155	ENSGALG00000003966(RPL23A),ENSGALG00000040873(MRPL3),ENSGALG00000001462(ADORA3),ENSGALG00000008864(FXR1),ENSGALG00000026490(RPS16),ENSGALG00000012172(RPL3),ENSGALG00000013962(HBS1L),ENSGALG00000010140(EIF2B3),ENSGALG00000000907(KARS),ENSGALG00000038730(GIGYF2),ENSGALG00000007822(MRPL58),ENSGALG00000001542(MRPL20),ENSGALG00000039228(Zfp36l1),ENSGALG00000026809(SARS),ENSGALG00000002488(PAIP2),ENSGA…	0.0399577	1
GO:0002683	negative regulation of immune system process	biological_process	61	3189	142	10155	ENSGALG00000007357(BCL6),ENSGALG00000008666(CTLA4),ENSGALG00000003932(SDC4),ENSGALG00000016785(IL1RL1),ENSGALG00000009450(DUSP10),ENSGALG00000000209(PRNP),ENSGALG00000008631(TYRO3),ENSGALG00000011442(TGFBR2),ENSGALG00000000168(ADORA1),ENSGALG00000007625(FADD),ENSGALG00000035016(ID2),ENSGALG00000028935(BCL10),ENSGALG00000006751(THY1),ENSGALG00000033568(TMEM70),ENSGALG00000004587(RC3H1),ENSGALG0000…	0.0402891	1
GO:0006461	protein complex assembly	biological_process	237	3189	646	10155	ENSGALG00000017330(RPS3),ENSGALG00000006037(MCM2),ENSGALG00000005973(LCMT1),ENSGALG00000002886(NKX2-5),ENSGALG00000006809(POU2AF1),ENSGALG00000003454(ZNF207),ENSGALG00000043573(CHMP4C),ENSGALG00000002095(CHMP4B),ENSGALG00000003446(PRLR),ENSGALG00000009451(PPID),ENSGALG00000014115(SLAIN2),ENSGALG00000006161(CHMP1A),ENSGALG00000010995(ITGB3BP),ENSGALG00000016199(CRYAA),ENSGALG00000008313(NAPB),ENSG…	0.0405315	1
GO:0043405	regulation of MAP kinase activity	biological_process	62	3189	145	10155	ENSGALG00000003473(SFRP1),ENSGALG00000015729(LPAR1),ENSGALG00000009966(FRS2),ENSGALG00000015216(SYK),ENSGALG00000017330(RPS3),ENSGALG00000023066(DNAJA1),ENSGALG00000005017(DUSP13),ENSGALG00000009241(SFRP2),ENSGALG00000024024(TGFA),ENSGALG00000027592(ERN2),ENSGALG00000033179(ChALK5),ENSGALG00000012703(DTNBP1),ENSGALG00000009626(THBS1),ENSGALG00000026167(PIK3R5),ENSGALG00000013892(MAP3K5),ENSGALG00…	0.0414784	1
GO:0001973	adenosine receptor signaling pathway	biological_process	7	3189	8	10155	ENSGALG00000039432(P2RY13),ENSGALG00000014182(ADORA2B),ENSGALG00000031244(ADCY5),ENSGALG00000000168(ADORA1),ENSGALG00000001462(ADORA3),ENSGALG00000000653(CNTN2),ENSGALG00000004170(ADA),	0.041673	1
GO:0055012	ventricular cardiac muscle cell differentiation	biological_process	7	3189	8	10155	ENSGALG00000009791(PROX1),ENSGALG00000000120(BMP10),ENSGALG00000016797(FHL2),ENSGALG00000001183(MYH10),ENSGALG00000002886(NKX2-5),ENSGALG00000011298(RARB),ENSGALG00000001021(MYOCD),	0.041673	1
GO:0032183	SUMO binding	molecular_function	7	3189	8	10155	ENSGALG00000015693(USP25),ENSGALG00000015668(RNF4),ENSGALG00000043047(SOBP),ENSGALG00000017079(USPL1),ENSGALG00000017330(RPS3),ENSGALG00000016739(HERC2),ENSGALG00000031457(5-MCDG),	0.041673	1
GO:0032060	bleb assembly	biological_process	7	3189	8	10155	ENSGALG00000011803(EMP1),ENSGALG00000011708(MYLK),ENSGALG00000015729(LPAR1),ENSGALG00000027058(EMP2),ENSGALG00000008733(LPAR3),ENSGALG00000031425(PMP22),ENSGALG00000009638(ANO6),	0.041673	1
GO:0030071	regulation of mitotic metaphase/anaphase transition	biological_process	16	3189	27	10155	ENSGALG00000016831(PCID2),ENSGALG00000017159(ATM),ENSGALG00000031718(CSNK2A2),ENSGALG00000026734(GABPB2),ENSGALG00000007610(CDC23),ENSGALG00000011967(MAD2L1),ENSGALG00000016997(RB1),ENSGALG00000014801(NDC80),ENSGALG00000011491(DYNC1LI1),ENSGALG00000003454(ZNF207),ENSGALG00000008233(BUB1),ENSGALG00000006110(PLK1),ENSGALG00000001118(NEK6),ENSGALG00000005973(LCMT1),ENSGALG00000007839(NCAM1),ENSGALG0…	0.041827	1
GO:0032281	AMPA glutamate receptor complex	cellular_component	11	3189	16	10155	ENSGALG00000005696(ABHD6),ENSGALG00000004083(GRIA1),ENSGALG00000009405(GRIA2),ENSGALG00000026091(CACNG4),ENSGALG00000001238(STX8),ENSGALG00000019867(WDCP),ENSGALG00000003472(VWC2L),ENSGALG00000043041(NRN1),ENSGALG00000010237(NPC2),ENSGALG00000003911(CACNG5),ENSGALG00000008525(ABHD12),	0.041881	1
GO:1901215	negative regulation of neuron death	biological_process	34	3189	71	10155	ENSGALG00000012569(FBXO7),ENSGALG00000011870(HIF1A),ENSGALG00000009364(PRKCI),ENSGALG00000012865(BRAF),ENSGALG00000029401(Six1),ENSGALG00000010485(ALKBH1),ENSGALG00000008631(TYRO3),ENSGALG00000003936(PPT1),ENSGALG00000035378(DNAJC5),ENSGALG00000000724(PM20D1),ENSGALG00000004569(UNC5B),ENSGALG00000021542(SNCB),ENSGALG00000026865(XRCC2),ENSGALG00000008713(BIRC5),ENSGALG00000012885(BCL2),ENSGALG0000…	0.0420653	1
GO:0010508	positive regulation of autophagy	biological_process	24	3189	46	10155	ENSGALG00000039160(SUPT5H),ENSGALG00000010826(PRKAA2),ENSGALG00000011274(DCN),ENSGALG00000017034(FOXO1),ENSGALG00000009903(IFNG),ENSGALG00000002131(NPRL2),ENSGALG00000010746(TMEM59),ENSGALG00000041353(TP53INP1),ENSGALG00000009503(RAB3GAP2),ENSGALG00000012550(HMOX1),ENSGALG00000040008(STK11),ENSGALG00000007877(PIP4K2A),ENSGALG00000043535(RIPK2),ENSGALG00000043405(BNIP3L),ENSGALG00000010318(TMED10)…	0.0422884	1
GO:0045664	regulation of neuron differentiation	biological_process	103	3189	259	10155	ENSGALG00000027247(EOMES),ENSGALG00000035140(TMEM106B),ENSGALG00000008908(NEUROD1),ENSGALG00000033064(DDX6),ENSGALG00000014908(FST),ENSGALG00000004304(TCF12),ENSGALG00000011350(NEGR1),ENSGALG00000040008(STK11),ENSGALG00000029692(NEUROG1),ENSGALG00000009791(PROX1),ENSGALG00000003977(TWF2),ENSGALG00000009900(PRKD1),ENSGALG00000034661(Id1),ENSGALG00000031424(SDC2),ENSGALG00000017358(YWHAG),ENSGALG00…	0.042355	1
GO:0001817	regulation of cytokine production	biological_process	83	3189	203	10155	ENSGALG00000016720(CD2AP),ENSGALG00000004594(CD74),ENSGALG00000007845(REL),ENSGALG00000010629(ZCCHC11),ENSGALG00000000839(WNT11),ENSGALG00000029512(SPTBN1),ENSGALG00000040834(LGR4),ENSGALG00000042875(HMGB1),ENSGALG00000006099(ZFPM1),ENSGALG00000029367(CYBA),ENSGALG00000040224(TIRAP),ENSGALG00000014970(FSTL1),ENSGALG00000006785(IRF1),ENSGALG00000008267(IL5RA),ENSGALG00000013408(TMF1),ENSGALG000000…	0.0424526	1
GO:0050776	regulation of immune response	biological_process	98	3189	245	10155	ENSGALG00000040008(STK11),ENSGALG00000039327(VAV3),ENSGALG00000014984(F2RL1),ENSGALG00000010745(HMGB2),ENSGALG00000014290(UBE2K),ENSGALG00000001486(ZAP70),ENSGALG00000000251(CD79B),ENSGALG00000012456(RAC2),ENSGALG00000000894(APCDD1),ENSGALG00000004170(ADA),ENSGALG00000014582(CADM1),ENSGALG00000037153(GPR17),ENSGALG00000005947(MYD88),ENSGALG00000011094(PDE4B),ENSGALG00000012865(BRAF),ENSGALG000000…	0.0426198	1
GO:0019902	phosphatase binding	molecular_function	32	3189	66	10155	ENSGALG00000005725(CSF1R),ENSGALG00000008631(TYRO3),ENSGALG00000004667(SMG7),ENSGALG00000003267(STAT3),ENSGALG00000000466(LCK),ENSGALG00000017414(JUP),ENSGALG00000026182(CTTNBP2NL),ENSGALG00000036965(PPP2R4),ENSGALG00000028203(SPRED1),ENSGALG00000038089(EGFR),ENSGALG00000032349(CDH5),ENSGALG00000015844(SOD1),ENSGALG00000011031(JAK1),ENSGALG00000012885(BCL2),ENSGALG00000036883(MET),ENSGALG00000007…	0.0426548	1
GO:0019903	protein phosphatase binding	molecular_function	26	3189	51	10155	ENSGALG00000036965(PPP2R4),ENSGALG00000013462(STX17),ENSGALG00000026182(CTTNBP2NL),ENSGALG00000003267(STAT3),ENSGALG00000000466(LCK),ENSGALG00000017414(JUP),ENSGALG00000004667(SMG7),ENSGALG00000000596(CDC27),ENSGALG00000007037(PPP6R3),ENSGALG00000005725(CSF1R),ENSGALG00000017370(ARPP19),ENSGALG00000009737(tac1),ENSGALG00000005802(FLT4),ENSGALG00000000122(GNB2L1),ENSGALG00000004179(ANAPC5),ENSGALG…	0.0429346	1
GO:0045619	regulation of lymphocyte differentiation	biological_process	26	3189	51	10155	ENSGALG00000043744(NDFIP1),ENSGALG00000039228(Zfp36l1),ENSGALG00000003473(SFRP1),ENSGALG00000016831(PCID2),ENSGALG00000035016(ID2),ENSGALG00000014561(PTPN6),ENSGALG00000004170(ADA),ENSGALG00000005796(XBP1),ENSGALG00000015216(SYK),ENSGALG00000009903(IFNG),ENSGALG00000011442(TGFBR2),ENSGALG00000012429(BMP4),ENSGALG00000001486(ZAP70),ENSGALG00000043535(RIPK2),ENSGALG00000004594(CD74),ENSGALG00000004…	0.0429346	1
GO:0046329	negative regulation of JNK cascade	biological_process	10	3189	14	10155	ENSGALG00000010961(IGF2BP3),ENSGALG00000023066(DNAJA1),ENSGALG00000009450(DUSP10),ENSGALG00000002634(HDAC3),ENSGALG00000005834(PAFAH1B1),ENSGALG00000007396(TAOK3),ENSGALG00000012023(DACT1),ENSGALG00000003473(SFRP1),ENSGALG00000009241(SFRP2),ENSGALG00000014984(F2RL1),	0.0430392	1
GO:0044803	multi-organism membrane organization	biological_process	10	3189	14	10155	ENSGALG00000026428(CHMP6),ENSGALG00000001616(CDC45),ENSGALG00000042661(MVB12A),ENSGALG00000033500(PDCD6IP),ENSGALG00000040756(PI4KA),ENSGALG00000013160(CHMP5),ENSGALG00000002095(CHMP4B),ENSGALG00000040746(CHMP1B),ENSGALG00000013810(VTA1),ENSGALG00000015496(CHMP2B),	0.0430392	1
GO:0010594	regulation of endothelial cell migration	biological_process	28	3189	56	10155	ENSGALG00000006418(PDPK1),ENSGALG00000036883(MET),ENSGALG00000011274(DCN),ENSGALG00000027058(EMP2),ENSGALG00000029983(ANGPT1),ENSGALG00000011117(AGT),ENSGALG00000016485(RHOB),ENSGALG00000012429(BMP4),ENSGALG00000039710(HDAC7),ENSGALG00000025950(PRKCA),ENSGALG00000009791(PROX1),ENSGALG00000002375(NOTCH1),ENSGALG00000016451(ROCK2),ENSGALG00000031255(FGF1),ENSGALG00000015305(NR2E1),ENSGALG0000001340…	0.0431544	1
GO:0031344	regulation of cell projection organization	biological_process	99	3189	248	10155	ENSGALG00000008614(TTL),ENSGALG00000014984(F2RL1),ENSGALG00000010410(PFN2),ENSGALG00000040008(STK11),ENSGALG00000011350(NEGR1),ENSGALG00000035950(NGFR),ENSGALG00000014908(FST),ENSGALG00000035140(TMEM106B),ENSGALG00000012456(RAC2),ENSGALG00000031062(BAG5),ENSGALG00000031424(SDC2),ENSGALG00000016906(SPRY2),ENSGALG00000007476(VAMP7),ENSGALG00000033353(RIT2),ENSGALG00000012865(BRAF),ENSGALG0000000990…	0.043228	1
GO:0032401	establishment of melanosome localization	biological_process	8	3189	10	10155	ENSGALG00000027947(GHSR),ENSGALG00000007615(RAB11A),ENSGALG00000016615(GPR143),ENSGALG00000003758(MREG),ENSGALG00000004435(RAB27A),ENSGALG00000040735(BLOC1S6),ENSGALG00000000613(RAB11B),ENSGALG00000031582(RAB1A),	0.043309	1
GO:0003688	DNA replication origin binding	molecular_function	8	3189	10	10155	ENSGALG00000027070(TIMP2),ENSGALG00000012546(MCM5),ENSGALG00000006037(MCM2),ENSGALG00000015800(ORC3),ENSGALG00000001616(CDC45),ENSGALG00000008175(ORC5),ENSGALG00000008234(ORC2),ENSGALG00000004342(ORC6),	0.043309	1
GO:0051904	pigment granule transport	biological_process	8	3189	10	10155	ENSGALG00000016615(GPR143),ENSGALG00000003758(MREG),ENSGALG00000007615(RAB11A),ENSGALG00000027947(GHSR),ENSGALG00000004435(RAB27A),ENSGALG00000000613(RAB11B),ENSGALG00000040735(BLOC1S6),ENSGALG00000031582(RAB1A),	0.043309	1
GO:0032402	melanosome transport	biological_process	8	3189	10	10155	ENSGALG00000000613(RAB11B),ENSGALG00000040735(BLOC1S6),ENSGALG00000031582(RAB1A),ENSGALG00000016615(GPR143),ENSGALG00000003758(MREG),ENSGALG00000007615(RAB11A),ENSGALG00000027947(GHSR),ENSGALG00000004435(RAB27A),	0.043309	1
GO:0090169	regulation of spindle assembly	biological_process	8	3189	10	10155	ENSGALG00000015668(RNF4),ENSGALG00000006110(PLK1),ENSGALG00000043573(CHMP4C),ENSGALG00000006161(CHMP1A),ENSGALG00000002095(CHMP4B),ENSGALG00000013160(CHMP5),ENSGALG00000015496(CHMP2B),ENSGALG00000040746(CHMP1B),	0.043309	1
GO:0051046	regulation of secretion	biological_process	111	3189	282	10155	ENSGALG00000006968(HNF1A),ENSGALG00000007618(BTG4),ENSGALG00000026446(CPLX3),ENSGALG00000003932(SDC4),ENSGALG00000012929(DNM1L),ENSGALG00000007152(FAM3D),ENSGALG00000041361(ARFIP1),ENSGALG00000004899(PEPD),ENSGALG00000011442(TGFBR2),ENSGALG00000000168(ADORA1),ENSGALG00000014994(CRHBP),ENSGALG00000011680(EPHA5),ENSGALG00000011238(WLS),ENSGALG00000042875(HMGB1),ENSGALG00000029367(CYBA),ENSGALG00000…	0.0435131	1
GO:0046755	viral budding	biological_process	9	3189	12	10155	ENSGALG00000026428(CHMP6),ENSGALG00000001616(CDC45),ENSGALG00000042661(MVB12A),ENSGALG00000013160(CHMP5),ENSGALG00000002095(CHMP4B),ENSGALG00000033500(PDCD6IP),ENSGALG00000015496(CHMP2B),ENSGALG00000040746(CHMP1B),ENSGALG00000013810(VTA1),	0.0436164	1
GO:0070979	protein K11-linked ubiquitination	biological_process	9	3189	12	10155	ENSGALG00000031975(UBE2H),ENSGALG00000007610(CDC23),ENSGALG00000026095(CDC26),ENSGALG00000000596(CDC27),ENSGALG00000020793(UBE2E3),ENSGALG00000000102(UBE2T),ENSGALG00000028643(ANAPC10),ENSGALG00000008625(ANAPC2),ENSGALG00000004179(ANAPC5),	0.0436164	1
GO:0009314	response to radiation	biological_process	76	3189	184	10155	ENSGALG00000004675(RGS9BP),ENSGALG00000038084(GNAT2),ENSGALG00000025977(GADD45A),ENSGALG00000010094(B4GALT2),ENSGALG00000013793(CLOCK),ENSGALG00000002299(RGR),ENSGALG00000011686(SEMA5B),ENSGALG00000042333(DDB1),ENSGALG00000008437(NET1),ENSGALG00000004628(CTNS),ENSGALG00000005569(USP47),ENSGALG00000007945(CRYAB),ENSGALG00000030313(RAD51A),ENSGALG00000003559(ACTR5),ENSGALG00000039118(Meis2a.1),ENSG…	0.0439688	1
GO:0006260	DNA replication	biological_process	72	3189	173	10155	ENSGALG00000008234(ORC2),ENSGALG00000007155(RMI2),ENSGALG00000017159(ATM),ENSGALG00000009195(MCM8),ENSGALG00000006037(MCM2),ENSGALG00000008740(POT1),ENSGALG00000006317(ING5),ENSGALG00000010346(TGFB3),ENSGALG00000017627(TWNK),ENSGALG00000016583(ESCO2),ENSGALG00000002424(RECQL5),ENSGALG00000033781(FEN1),ENSGALG00000005715(TNFAIP1),ENSGALG00000014573(NAT10),ENSGALG00000016676(MCM3),ENSGALG0000001706…	0.0441183	1
GO:0071383	cellular response to steroid hormone stimulus	biological_process	54	3189	124	10155	ENSGALG00000014662(RBP5),ENSGALG00000011298(RARB),ENSGALG00000029024(TCF21),ENSGALG00000016675(PAQR8),ENSGALG00000023066(DNAJA1),ENSGALG00000001080(NR5A1),ENSGALG00000009680(PAQR7),ENSGALG00000038059(LXR),ENSGALG00000003473(SFRP1),ENSGALG00000013506(MED24),ENSGALG00000039228(Zfp36l1),ENSGALG00000005999(ABTB1),ENSGALG00000014331(FKBP4),ENSGALG00000038848(MSX2),ENSGALG00000013793(CLOCK),ENSGALG0000…	0.0442204	1
GO:0006810	transport	biological_process	832	3189	2444	10155	ENSGALG00000008844(SLC31A1),ENSGALG00000002634(HDAC3),ENSGALG00000042875(HMGB1),ENSGALG00000004174(VPS26A),ENSGALG00000002284(TRAPPC3),ENSGALG00000009309(EIF5A2),ENSGALG00000041112(TRAM),ENSGALG00000028284(PTX3),ENSGALG00000003010(NUP93),ENSGALG00000015035(MFSD4B),ENSGALG00000011442(TGFBR2),ENSGALG00000004899(PEPD),ENSGALG00000009916(SCFD1),ENSGALG00000003758(MREG),ENSGALG00000005160(VMP1),ENSGAL…	0.0443406	1
GO:0004721	phosphoprotein phosphatase activity	molecular_function	61	3189	143	10155	ENSGALG00000011419(DUSP4),ENSGALG00000015531(PPP2R2C),ENSGALG00000007892(SPAG6),ENSGALG00000013085(PTPRO),ENSGALG00000041650(DUSP7),ENSGALG00000016513(PPM1G),ENSGALG00000028871(SLC38A3),ENSGALG00000014561(PTPN6),ENSGALG00000003672(UBLCP1),ENSGALG00000021017(DUSP15),ENSGALG00000008091(PTPMT1),ENSGALG00000011207(DUSP6),ENSGALG00000004821(PTPN11),ENSGALG00000010582(PPA2),ENSGALG00000006098(HPRT1),EN…	0.0445579	1
GO:0003730	mRNA 3'-UTR binding	molecular_function	15	3189	25	10155	ENSGALG00000015548(RNF20),ENSGALG00000009288(RNPS1),ENSGALG00000004587(RC3H1),ENSGALG00000010961(IGF2BP3),ENSGALG00000021843(AUH),ENSGALG00000008864(FXR1),ENSGALG00000039228(Zfp36l1),ENSGALG00000021271(MPZL3),ENSGALG00000011361(CRYZ),ENSGALG00000009802(ANGEL2),ENSGALG00000002124(ZDHHC8),ENSGALG00000011229(SERBP1),ENSGALG00000012712(RBM24),ENSGALG00000042981(CARHSP1),ENSGALG00000000726(ELAVL1),	0.044638	1
GO:0045069	regulation of viral genome replication	biological_process	15	3189	25	10155	ENSGALG00000013723(OASL),ENSGALG00000009791(PROX1),ENSGALG00000002375(NOTCH1),ENSGALG00000012885(BCL2),ENSGALG00000006201(TBC1D20),ENSGALG00000042333(DDB1),ENSGALG00000009451(PPID),ENSGALG00000002182(NR5A2),ENSGALG00000002210(PPIB),ENSGALG00000003922(TOP2A),ENSGALG00000016400(RSAD2),ENSGALG00000037546(SRPK1),ENSGALG00000008736(PNPLA7),ENSGALG00000007549(VAPB),ENSGALG00000007481(HACD3),	0.044638	1
GO:0046785	microtubule polymerization	biological_process	15	3189	25	10155	ENSGALG00000001503(TBCD),ENSGALG00000004467(CLIP1),ENSGALG00000014115(SLAIN2),ENSGALG00000042784(TPPP),ENSGALG00000039690(STMN2),ENSGALG00000001163(NDEL1),ENSGALG00000008602(SLC39A12),ENSGALG00000017330(RPS3),ENSGALG00000002103(TPPP3),ENSGALG00000006657(MAPRE1),ENSGALG00000032590(NDE1),ENSGALG00000016932(MZT1),ENSGALG00000008549(TUBGCP4),ENSGALG00000007585(NIT1),ENSGALG00000002719(CSNK1D),	0.044638	1
GO:0034121	regulation of toll-like receptor signaling pathway	biological_process	15	3189	25	10155	ENSGALG00000006785(IRF1),ENSGALG00000014984(F2RL1),ENSGALG00000008631(TYRO3),ENSGALG00000016400(RSAD2),ENSGALG00000024391(CACTIN),ENSGALG00000040224(TIRAP),ENSGALG00000029367(CYBA),ENSGALG00000000737(SMPDL3B),ENSGALG00000042875(HMGB1),ENSGALG00000040834(LGR4),ENSGALG00000000769(RAB7B),ENSGALG00000006418(PDPK1),ENSGALG00000008837(PELI1),ENSGALG00000005158(WDFY1),ENSGALG00000014297(IRF7),	0.044638	1
GO:0043281	regulation of cysteine-type endopeptidase activity involved in apoptotic process	biological_process	35	3189	74	10155	ENSGALG00000002225(RFFL),ENSGALG00000005569(USP47),ENSGALG00000009241(SFRP2),ENSGALG00000011297(CRADD),ENSGALG00000007945(CRYAB),ENSGALG00000005772(BOK),ENSGALG00000007378(FAM162A),ENSGALG00000011169(PDCD2),ENSGALG00000017330(RPS3),ENSGALG00000037136(RPS6KA),ENSGALG00000042875(HMGB1),ENSGALG00000036807(NOD1),ENSGALG00000000122(GNB2L1),ENSGALG00000014936(ESCO1),ENSGALG00000015593(EPHA7),ENSGALG000…	0.0447427	1
GO:0006357	regulation of transcription from RNA polymerase II promoter	biological_process	343	3189	963	10155	ENSGALG00000009840(TBK1),ENSGALG00000000751(ARNT),ENSGALG00000011870(HIF1A),ENSGALG00000011937(NFE2L1),ENSGALG00000005653(NFKB2),ENSGALG00000016600(POMC),ENSGALG00000030879(AR),ENSGALG00000039182(TBL1XR1),ENSGALG00000007015(CD40),ENSGALG00000011294(THRB),ENSGALG00000014836(Lpin2),ENSGALG00000004093(TBX22),ENSGALG00000017394(INSIG1),ENSGALG00000033353(RIT2),ENSGALG00000001925(GNB1L),ENSGALG0000002…	0.0450874	1
GO:0050848	regulation of calcium-mediated signaling	biological_process	18	3189	32	10155	ENSGALG00000001486(ZAP70),ENSGALG00000015018(CASQ2),ENSGALG00000016615(GPR143),ENSGALG00000003901(P2RX4),ENSGALG00000016281(DMD),ENSGALG00000004170(ADA),ENSGALG00000015216(SYK),ENSGALG00000029502(CLIC2),ENSGALG00000026465(TMEM100),ENSGALG00000008302(CIB1),ENSGALG00000008569(CHP1),ENSGALG00000000209(PRNP),ENSGALG00000007416(CD3E),ENSGALG00000008294(ITPR1),ENSGALG00000005483(CDH13),ENSGALG000000069…	0.0454867	1
GO:0000819	sister chromatid segregation	biological_process	43	3189	95	10155	ENSGALG00000008233(BUB1),ENSGALG00000009455(MCMBP),ENSGALG00000007839(NCAM1),ENSGALG00000040141(H2AFY),ENSGALG00000016831(PCID2),ENSGALG00000008482(STAG2),ENSGALG00000031718(CSNK2A2),ENSGALG00000014801(NDC80),ENSGALG00000011491(DYNC1LI1),ENSGALG00000040746(CHMP1B),ENSGALG00000001907(WAPL),ENSGALG00000008584(NUSAP1),ENSGALG00000026734(GABPB2),ENSGALG00000026182(CTTNBP2NL),ENSGALG00000011967(MAD2L1…	0.045704	1
GO:0048514	blood vessel morphogenesis	biological_process	93	3189	232	10155	ENSGALG00000027058(EMP2),ENSGALG00000011442(TGFBR2),ENSGALG00000005285(TBX4),ENSGALG00000001021(MYOCD),ENSGALG00000023648(PPP3R1),ENSGALG00000011274(DCN),ENSGALG00000039710(HDAC7),ENSGALG00000004263(MYDGF),ENSGALG00000006751(THY1),ENSGALG00000005505(PIK3CB),ENSGALG00000003324(PRRX1),ENSGALG00000014684(ERAP1),ENSGALG00000016485(RHOB),ENSGALG00000001262(CLIC4),ENSGALG00000029983(ANGPT1),ENSGALG0000…	0.0462143	1
GO:0005777	peroxisome	cellular_component	31	3189	64	10155	ENSGALG00000005499(IL17RD),ENSGALG00000012929(DNM1L),ENSGALG00000002187(HSD17B4),ENSGALG00000002151(PEX12),ENSGALG00000035752(PEX2),ENSGALG00000004057(HMGCL),ENSGALG00000003042(PXMP4),ENSGALG00000001223(PEX10),ENSGALG00000026081(RBM38),ENSGALG00000015844(SOD1),ENSGALG00000011497(PECR),ENSGALG00000014708(GSTK1),ENSGALG00000006680(EHHADH),ENSGALG00000002159(ACOX1),ENSGALG00000014948(HMGCR),ENSGALG0…	0.0462281	1
GO:0043433	negative regulation of sequence-specific DNA binding transcription factor activity	biological_process	25	3189	49	10155	ENSGALG00000010629(ZCCHC11),ENSGALG00000012620(PTCH1),ENSGALG00000006630(COMMD7),ENSGALG00000008407(IRAK2),ENSGALG00000035016(ID2),ENSGALG00000026159(PDLIM7),ENSGALG00000005084(TRIM37),ENSGALG00000000699(WWP2),ENSGALG00000007515(SFRP5),ENSGALG00000024391(CACTIN),ENSGALG00000035317(Id3),ENSGALG00000008435(SUMO1),ENSGALG00000008837(PELI1),ENSGALG00000009791(PROX1),ENSGALG00000000887(NR0B2),ENSGALG0…	0.0465186	1
GO:0016791	phosphatase activity	molecular_function	84	3189	207	10155	ENSGALG00000001583(TRAF1),ENSGALG00000023648(PPP3R1),ENSGALG00000000235(PPP2R2A),ENSGALG00000001489(SSU72),ENSGALG00000003265(PTP4A2),ENSGALG00000008211(ACP2),ENSGALG00000009450(DUSP10),ENSGALG00000004571(PPP1CC),ENSGALG00000006462(PPP2CA),ENSGALG00000010899(G6PC2),ENSGALG00000016363(ACP1),ENSGALG00000011266(PPM1K),ENSGALG00000028879(MRPS33),ENSGALG00000000466(LCK),ENSGALG00000012275(EPM2A),ENSGA…	0.0469553	1
GO:0072358	cardiovascular system development	biological_process	170	3189	453	10155	ENSGALG00000003759(RORA),ENSGALG00000031493(BAK1),ENSGALG00000013968(SGCB),ENSGALG00000011489(T),ENSGALG00000003821(RAMP1),ENSGALG00000002358(CDO1),ENSGALG00000036043(TBX3),ENSGALG00000029401(Six1),ENSGALG00000012290(SOX10),ENSGALG00000007651(STAT1),ENSGALG00000003806(RHOA),ENSGALG00000026373(KCNJ8),ENSGALG00000027058(EMP2),ENSGALG00000011274(DCN),ENSGALG00000039710(HDAC7),ENSGALG00000005505(PIK3…	0.0473053	1
GO:0072359	circulatory system development	biological_process	170	3189	453	10155	ENSGALG00000011031(JAK1),ENSGALG00000005885(DGCR14),ENSGALG00000015177(GNAQ),ENSGALG00000015144(ZFAND5),ENSGALG00000027247(EOMES),ENSGALG00000006594(POFUT1),ENSGALG00000003146(CCDC92),ENSGALG00000011855(RHOJ),ENSGALG00000007952(AMOT),ENSGALG00000040008(STK11),ENSGALG00000012150(TAB1),ENSGALG00000001459(TNNC1),ENSGALG00000010859(EPGN),ENSGALG00000009791(PROX1),ENSGALG00000010013(EDNRA),ENSGALG0000…	0.0473053	1
GO:0071260	cellular response to mechanical stimulus	biological_process	14	3189	23	10155	ENSGALG00000031493(BAK1),ENSGALG00000042418(CHEK1),ENSGALG00000014718(MAP3K1),ENSGALG00000007625(FADD),ENSGALG00000039461(TNFRSF1A),ENSGALG00000000685(MAP3K14),ENSGALG00000007015(CD40),ENSGALG00000025977(GADD45A),ENSGALG00000028935(BCL10),ENSGALG00000009433(BAG3),ENSGALG00000011297(CRADD),ENSGALG00000014698(CASP2),ENSGALG00000007001(TLR4),ENSGALG00000006785(IRF1),	0.0475346	1
GO:0033059	cellular pigmentation	biological_process	14	3189	23	10155	ENSGALG00000012885(BCL2),ENSGALG00000027947(GHSR),ENSGALG00000003758(MREG),ENSGALG00000007615(RAB11A),ENSGALG00000031582(RAB1A),ENSGALG00000040735(BLOC1S6),ENSGALG00000004435(RAB27A),ENSGALG00000012833(VPS33B),ENSGALG00000016615(GPR143),ENSGALG00000003959(AP1M1),ENSGALG00000000712(RAB29),ENSGALG00000000848(AP1G1),ENSGALG00000016600(POMC),ENSGALG00000000613(RAB11B),	0.0475346	1
GO:0051347	positive regulation of transferase activity	biological_process	107	3189	272	10155	ENSGALG00000017077(HSPH1),ENSGALG00000011117(AGT),ENSGALG00000014078(DCUN1D4),ENSGALG00000033385(COPS8),ENSGALG00000024024(TGFA),ENSGALG00000002267(DCUN1D3),ENSGALG00000015729(LPAR1),ENSGALG00000015216(SYK),ENSGALG00000008740(POT1),ENSGALG00000017330(RPS3),ENSGALG00000008302(CIB1),ENSGALG00000026167(PIK3R5),ENSGALG00000011104(GCG),ENSGALG00000003476(ERN1),ENSGALG00000007549(VAPB),ENSGALG000000082…	0.0478722	1
GO:0016575	histone deacetylation	biological_process	20	3189	37	10155	ENSGALG00000039942(CTBP1),ENSGALG00000032496(SIRT3),ENSGALG00000040006(TBL1X),ENSGALG00000009082(COQ8A),ENSGALG00000011118(MIER1),ENSGALG00000026796(SNAPIN),ENSGALG00000007286(SIRT7),ENSGALG00000002514(SFPQ),ENSGALG00000006688(TADA3),ENSGALG00000005452(TADA2A),ENSGALG00000001245(SIRT6),ENSGALG00000039182(TBL1XR1),ENSGALG00000003297(HDAC1),ENSGALG00000009900(PRKD1),ENSGALG00000000551(C6orf89),ENSG…	0.0479809	1
GO:0051782	negative regulation of cell division	biological_process	20	3189	37	10155	ENSGALG00000012620(PTCH1),ENSGALG00000014801(NDC80),ENSGALG00000004902(TOM1L2),ENSGALG00000016831(PCID2),ENSGALG00000017159(ATM),ENSGALG00000031718(CSNK2A2),ENSGALG00000003011(TOM1L1),ENSGALG00000005973(LCMT1),ENSGALG00000007839(NCAM1),ENSGALG00000012429(BMP4),ENSGALG00000008233(BUB1),ENSGALG00000043573(CHMP4C),ENSGALG00000010160(DMRT1),ENSGALG00000003454(ZNF207),ENSGALG00000042418(CHEK1),ENSGALG…	0.0479809	1
GO:0032392	DNA geometric change	biological_process	20	3189	37	10155	ENSGALG00000009071(HMGB3),ENSGALG00000008538(GINS1),ENSGALG00000016676(MCM3),ENSGALG00000042875(HMGB1),ENSGALG00000017627(TWNK),ENSGALG00000008256(BLM),ENSGALG00000002424(RECQL5),ENSGALG00000011932(XRCC6),ENSGALG00000008740(POT1),ENSGALG00000013174(RECQL),ENSGALG00000006037(MCM2),ENSGALG00000028056(RRP36),ENSGALG00000012348(MCM6),ENSGALG00000016461(DDX1),ENSGALG00000008553(INO80),ENSGALG000000125…	0.0479809	1
GO:0050852	T cell receptor signaling pathway	biological_process	20	3189	37	10155	ENSGALG00000014561(PTPN6),ENSGALG00000004170(ADA),ENSGALG00000016173(UBASH3A),ENSGALG00000004587(RC3H1),ENSGALG00000043535(RIPK2),ENSGALG00000011241(RFTN1),ENSGALG00000001486(ZAP70),ENSGALG00000035733(CCR7),ENSGALG00000040008(STK11),ENSGALG00000028935(BCL10),ENSGALG00000006751(THY1),ENSGALG00000010961(IGF2BP3),ENSGALG00000015441(CD247),ENSGALG00000013867(PTPN2),ENSGALG00000006979(SPPL3),ENSGALG00…	0.0479809	1
GO:0048332	mesoderm morphogenesis	biological_process	20	3189	37	10155	ENSGALG00000031960(Lef-1),ENSGALG00000008018(SNAI1),ENSGALG00000011489(T),ENSGALG00000008477(EXOC4),ENSGALG00000036043(TBX3),ENSGALG00000040021(HOXA11),ENSGALG00000006968(HNF1A),ENSGALG00000007145(ITGB1),ENSGALG00000000839(WNT11),ENSGALG00000008073(NF2),ENSGALG00000006141(POFUT2),ENSGALG00000027247(EOMES),ENSGALG00000004237(PRKAR1A),ENSGALG00000008400(TWSG1),ENSGALG00000011238(WLS),ENSGALG0000001…	0.0479809	1
GO:0043254	regulation of protein complex assembly	biological_process	81	3189	199	10155	ENSGALG00000016799(NCK2),ENSGALG00000017330(RPS3),ENSGALG00000027053(AKAIN1),ENSGALG00000042784(TPPP),ENSGALG00000005878(MLST8),ENSGALG00000028721(LMOD1),ENSGALG00000005973(LCMT1),ENSGALG00000002886(NKX2-5),ENSGALG00000020927(ARPC5),ENSGALG00000006809(POU2AF1),ENSGALG00000014977(GSK3B),ENSGALG00000043573(CHMP4C),ENSGALG00000023296(TAL1),ENSGALG00000002095(CHMP4B),ENSGALG00000002800(GRK7),ENSGALG0…	0.0483925	1
GO:0060429	epithelium development	biological_process	175	3189	468	10155	ENSGALG00000040834(LGR4),ENSGALG00000039228(Zfp36l1),ENSGALG00000006201(TBC1D20),ENSGALG00000002022(B4GALT1),ENSGALG00000014873(GJA1),ENSGALG00000015480(POGLUT1),ENSGALG00000000949(HBEGF),ENSGALG00000035317(Id3),ENSGALG00000004435(RAB27A),ENSGALG00000009476(CDK6),ENSGALG00000003369(KAT2A),ENSGALG00000011298(RARB),ENSGALG00000025929(HOXA5),ENSGALG00000039461(TNFRSF1A),ENSGALG00000008351(CAV3),ENSG…	0.0484767	1
GO:0016049	cell growth	biological_process	91	3189	227	10155	ENSGALG00000000811(IST1),ENSGALG00000008297(SEMA4B),ENSGALG00000005701(IP6K2),ENSGALG00000004212(ADAM10),ENSGALG00000011442(TGFBR2),ENSGALG00000001021(MYOCD),ENSGALG00000017295(PTHLH),ENSGALG00000035016(ID2),ENSGALG00000043570(SGK3),ENSGALG00000002606(CLSTN1),ENSGALG00000011803(EMP1),ENSGALG00000012885(BCL2),ENSGALG00000006956(ARIH2),ENSGALG00000006968(HNF1A),ENSGALG00000015258(DCBLD2),ENSGALG000…	0.048483	1
GO:0010632	regulation of epithelial cell migration	biological_process	39	3189	85	10155	ENSGALG00000007615(RAB11A),ENSGALG00000006418(PDPK1),ENSGALG00000032746(Enpp2),ENSGALG00000011117(AGT),ENSGALG00000028821(GLIPR2),ENSGALG00000000949(HBEGF),ENSGALG00000012799(RREB1),ENSGALG00000002375(NOTCH1),ENSGALG00000016451(ROCK2),ENSGALG00000015305(NR2E1),ENSGALG00000009626(THBS1),ENSGALG00000000120(BMP10),ENSGALG00000008302(CIB1),ENSGALG00000010818(PLPP3),ENSGALG00000005802(FLT4),ENSGALG000…	0.0486348	1
GO:0010965	regulation of mitotic sister chromatid separation	biological_process	17	3189	30	10155	ENSGALG00000005973(LCMT1),ENSGALG00000007839(NCAM1),ENSGALG00000028643(ANAPC10),ENSGALG00000011491(DYNC1LI1),ENSGALG00000003454(ZNF207),ENSGALG00000008233(BUB1),ENSGALG00000006110(PLK1),ENSGALG00000000596(CDC27),ENSGALG00000001118(NEK6),ENSGALG00000016997(RB1),ENSGALG00000014801(NDC80),ENSGALG00000016831(PCID2),ENSGALG00000017159(ATM),ENSGALG00000031718(CSNK2A2),ENSGALG00000026734(GABPB2),ENSGALG…	0.0489303	1
GO:0043043	peptide biosynthetic process	biological_process	138	3189	361	10155	ENSGALG00000005398(HAGH),ENSGALG00000004818(RPL6),ENSGALG00000002868(RPL26),ENSGALG00000008691(SNX5),ENSGALG00000024398(RPS28),ENSGALG00000010301(EIF2B2),ENSGALG00000036577(JMJD8),ENSGALG00000016799(NCK2),ENSGALG00000009566(IARS2),ENSGALG00000000122(GNB2L1),ENSGALG00000011974(RPL7L1),ENSGALG00000016775(RPL31),ENSGALG00000008014(CEBPB),ENSGALG00000015806(RARS2),ENSGALG00000001558(MOV10),ENSGALG000…	0.0490163	1
GO:0008380	RNA splicing	biological_process	69	3189	166	10155	ENSGALG00000000533(SRSF3),ENSGALG00000009257(PLRG1),ENSGALG00000030988(RBPMS2),ENSGALG00000000137(SNRPE),ENSGALG00000001802(JMJD6),ENSGALG00000017207(CWC15),ENSGALG00000028205(PRPF3),ENSGALG00000000615(SNRNP40),ENSGALG00000011794(DDX47),ENSGALG00000006113(ZNF326),ENSGALG00000008857(PRPF4),ENSGALG00000007170(SNRPA1),ENSGALG00000000988(EFTUD2),ENSGALG00000001034(AAR2),ENSGALG00000011031(JAK1),ENSGA…	0.0494804	1
GO:0010822	positive regulation of mitochondrion organization	biological_process	30	3189	62	10155	ENSGALG00000007378(FAM162A),ENSGALG00000001848(UBE2J2),ENSGALG00000012456(RAC2),ENSGALG00000011274(DCN),ENSGALG00000010360(NSUN4),ENSGALG00000031718(CSNK2A2),ENSGALG00000004227(FAM20B),ENSGALG00000003369(KAT2A),ENSGALG00000009061(ACTL6A),ENSGALG00000013830(PRELID3A),ENSGALG00000004809(PPIF),ENSGALG00000014977(GSK3B),ENSGALG00000005772(BOK),ENSGALG00000012569(FBXO7),ENSGALG00000004375(VPS35),ENSGA…	0.0501179	1
GO:0042116	macrophage activation	biological_process	13	3189	21	10155	ENSGALG00000009903(IFNG),ENSGALG00000003759(RORA),ENSGALG00000015216(SYK),ENSGALG00000013627(SLC7A2),ENSGALG00000038059(LXR),ENSGALG00000016785(IL1RL1),ENSGALG00000042875(HMGB1),ENSGALG00000007001(TLR4),ENSGALG00000001486(ZAP70),ENSGALG00000001802(JMJD6),ENSGALG00000000667(EDN2),ENSGALG00000038000(CX3CR1),ENSGALG00000009626(THBS1),	0.0504781	1
GO:0001667	ameboidal-type cell migration	biological_process	70	3189	169	10155	ENSGALG00000033179(ChALK5),ENSGALG00000011117(AGT),ENSGALG00000028821(GLIPR2),ENSGALG00000004191(RIC8A),ENSGALG00000001654(C1QBP),ENSGALG00000032746(Enpp2),ENSGALG00000001412(SEMA7A),ENSGALG00000006418(PDPK1),ENSGALG00000005802(FLT4),ENSGALG00000007706(FGF8),ENSGALG00000005483(CDH13),ENSGALG00000008302(CIB1),ENSGALG00000009626(THBS1),ENSGALG00000027512(C5orf30),ENSGALG00000027372(PIP5K1A),ENSGALG…	0.0505741	1
GO:0001568	blood vessel development	biological_process	106	3189	270	10155	ENSGALG00000004270(ALDH1A2),ENSGALG00000008473(PLXND1),ENSGALG00000026465(TMEM100),ENSGALG00000000402(LOXL2),ENSGALG00000042875(HMGB1),ENSGALG00000016558(VEGFD),ENSGALG00000017242(FZD4),ENSGALG00000000839(WNT11),ENSGALG00000006088(DCTN5),ENSGALG00000029024(TCF21),ENSGALG00000016843(COL4A2),ENSGALG00000001183(MYH10),ENSGALG00000013400(PDCD6),ENSGALG00000031255(FGF1),ENSGALG00000013907(KDR),ENSGALG…	0.0508014	1
GO:0042127	regulation of cell proliferation	biological_process	238	3189	654	10155	ENSGALG00000038848(MSX2),ENSGALG00000014457(ING4),ENSGALG00000033295(CAV2),ENSGALG00000004270(ALDH1A2),ENSGALG00000009129(DLX5),ENSGALG00000004796(CDC42),ENSGALG00000005772(BOK),ENSGALG00000004594(CD74),ENSGALG00000003294(ATAD5),ENSGALG00000005441(NFIB),ENSGALG00000014561(PTPN6),ENSGALG00000026207(CNTF),ENSGALG00000015013(MSX1),ENSGALG00000007618(BTG4),ENSGALG00000009364(PRKCI),ENSGALG00000041267…	0.0511543	1
GO:0002520	immune system development	biological_process	145	3189	382	10155	ENSGALG00000022733(ARL11),ENSGALG00000016329(AGPAT5),ENSGALG00000006785(IRF1),ENSGALG00000039682(HCLS1),ENSGALG00000031960(Lef-1),ENSGALG00000009476(CDK6),ENSGALG00000025929(HOXA5),ENSGALG00000015123(ZDHHC23),ENSGALG00000005243(PPP3CB),ENSGALG00000004821(PTPN11),ENSGALG00000011957(TOB2),ENSGALG00000011169(PDCD2),ENSGALG00000001093(TCF3),ENSGALG00000039228(Zfp36l1),ENSGALG00000029401(Six1),ENSGALG…	0.051455	1
GO:0006325	chromatin organization	biological_process	137	3189	359	10155	ENSGALG00000010854(HDAC9),ENSGALG00000027635(NME3),ENSGALG00000008014(CEBPB),ENSGALG00000002070(SAP130),ENSGALG00000008648(UBE2A),ENSGALG00000009100(FSHR),ENSGALG00000038948(KDM5B),ENSGALG00000002659(WDR5),ENSGALG00000011254(SATB1),ENSGALG00000005425(OGT),ENSGALG00000040006(TBL1X),ENSGALG00000009800(SETD7),ENSGALG00000023296(TAL1),ENSGALG00000005858(DR1),ENSGALG00000036577(JMJD8),ENSGALG000000314…	0.0517282	1
GO:0010595	positive regulation of endothelial cell migration	biological_process	19	3189	35	10155	ENSGALG00000011117(AGT),ENSGALG00000016485(RHOB),ENSGALG00000012429(BMP4),ENSGALG00000029983(ANGPT1),ENSGALG00000039710(HDAC7),ENSGALG00000036883(MET),ENSGALG00000009626(THBS1),ENSGALG00000013907(KDR),ENSGALG00000008302(CIB1),ENSGALG00000010818(PLPP3),ENSGALG00000004184(SPARC),ENSGALG00000009900(PRKD1),ENSGALG00000005802(FLT4),ENSGALG00000001143(ETS1),ENSGALG00000016451(ROCK2),ENSGALG00000025950(…	0.0518369	1
GO:0048524	positive regulation of viral process	biological_process	19	3189	35	10155	ENSGALG00000003922(TOP2A),ENSGALG00000037546(SRPK1),ENSGALG00000007549(VAPB),ENSGALG00000033295(CAV2),ENSGALG00000002375(NOTCH1),ENSGALG00000009451(PPID),ENSGALG00000042333(DDB1),ENSGALG00000002210(PPIB),ENSGALG00000015496(CHMP2B),ENSGALG00000031960(Lef-1),ENSGALG00000002095(CHMP4B),ENSGALG00000001616(CDC45),ENSGALG00000043573(CHMP4C),ENSGALG00000002735(TAF11),ENSGALG00000007481(HACD3),ENSGALG000…	0.0518369	1
GO:0000975	regulatory region DNA binding	molecular_function	156	3189	414	10155	ENSGALG00000031960(Lef-1),ENSGALG00000006216(MYOD1),ENSGALG00000002085(FZR1),ENSGALG00000004143(YWHAB),ENSGALG00000042095(CXR),ENSGALG00000008247(ARFGAP2),ENSGALG00000006785(IRF1),ENSGALG00000003681(TOP1),ENSGALG00000007845(REL),ENSGALG00000016088(CCT7),ENSGALG00000001093(TCF3),ENSGALG00000029892(LMO2),ENSGALG00000009621(ACTB),ENSGALG00000026796(SNAPIN),ENSGALG00000007762(CREBBP),ENSGALG000000079…	0.0518978	1
GO:2001020	regulation of response to DNA damage stimulus	biological_process	33	3189	70	10155	ENSGALG00000001245(SIRT6),ENSGALG00000007199(TRIAP1),ENSGALG00000028906(FEM1B),ENSGALG00000042418(CHEK1),ENSGALG00000035576(CDK9),ENSGALG00000036196(Mtch2),ENSGALG00000006211(BCL2L1),ENSGALG00000008123(RINT1),ENSGALG00000036642(rad9),ENSGALG00000010039(BRE),ENSGALG00000007810(PPP4R2),ENSGALG00000028203(SPRED1),ENSGALG00000038089(EGFR),ENSGALG00000009942(MDM2),ENSGALG00000042875(HMGB1),ENSGALG0000…	0.0525213	1
GO:0022618	ribonucleoprotein complex assembly	biological_process	53	3189	123	10155	ENSGALG00000001034(AAR2),ENSGALG00000023407(ZBTB34),ENSGALG00000033064(DDX6),ENSGALG00000004133(SRSF10),ENSGALG00000013649(CNOT7),ENSGALG00000016574(GEMIN8),ENSGALG00000001583(TRAF1),ENSGALG00000028205(PRPF3),ENSGALG00000043711(AGO3),ENSGALG00000015327(TXNL4B),ENSGALG00000000650(NIP7),ENSGALG00000007999(MRPS7),ENSGALG00000004587(RC3H1),ENSGALG00000008517(MCTS1),ENSGALG00000011866(RRP7A),ENSGALG00…	0.0529293	1
GO:0001525	angiogenesis	biological_process	77	3189	189	10155	ENSGALG00000008302(CIB1),ENSGALG00000011228(WARS),ENSGALG00000009626(THBS1),ENSGALG00000023881(PLXDC1),ENSGALG00000003076(TNFSF6),ENSGALG00000005802(FLT4),ENSGALG00000005483(CDH13),ENSGALG00000007706(FGF8),ENSGALG00000002375(NOTCH1),ENSGALG00000015305(NR2E1),ENSGALG00000043701(ELK3),ENSGALG00000038000(CX3CR1),ENSGALG00000023296(TAL1),ENSGALG00000009241(SFRP2),ENSGALG00000024024(TGFA),ENSGALG00000…	0.0532361	1
GO:0030335	positive regulation of cell migration	biological_process	77	3189	189	10155	ENSGALG00000033179(ChALK5),ENSGALG00000011117(AGT),ENSGALG00000028821(GLIPR2),ENSGALG00000005796(XBP1),ENSGALG00000001654(C1QBP),ENSGALG00000032746(Enpp2),ENSGALG00000001412(SEMA7A),ENSGALG00000005802(FLT4),ENSGALG00000016427(ADAM17),ENSGALG00000000122(GNB2L1),ENSGALG00000005483(CDH13),ENSGALG00000009638(ANO6),ENSGALG00000008302(CIB1),ENSGALG00000000667(EDN2),ENSGALG00000009626(THBS1),ENSGALG0000…	0.0532361	1
GO:0045860	positive regulation of protein kinase activity	biological_process	87	3189	217	10155	ENSGALG00000000839(WNT11),ENSGALG00000004821(PTPN11),ENSGALG00000017242(FZD4),ENSGALG00000006655(MAP3K13),ENSGALG00000011715(HSPA2),ENSGALG00000001289(SHC2),ENSGALG00000023510(ERP29),ENSGALG00000001551(CCNL2),ENSGALG00000004796(CDC42),ENSGALG00000010864(EREG),ENSGALG00000005767(TRAF7),ENSGALG00000040224(TIRAP),ENSGALG00000028256(CCL19),ENSGALG00000042875(HMGB1),ENSGALG00000025977(GADD45A),ENSGALG…	0.0533807	1
GO:1901214	regulation of neuron death	biological_process	41	3189	91	10155	ENSGALG00000008631(TYRO3),ENSGALG00000003936(PPT1),ENSGALG00000008569(CHP1),ENSGALG00000035378(DNAJC5),ENSGALG00000009364(PRKCI),ENSGALG00000012865(BRAF),ENSGALG00000010485(ALKBH1),ENSGALG00000029401(Six1),ENSGALG00000015297(FOXO3),ENSGALG00000011870(HIF1A),ENSGALG00000012569(FBXO7),ENSGALG00000006211(BCL2L1),ENSGALG00000029983(ANGPT1),ENSGALG00000010675(PSMC1),ENSGALG00000026865(XRCC2),ENSGALG00…	0.0533881	1
GO:0045620	negative regulation of lymphocyte differentiation	biological_process	12	3189	19	10155	ENSGALG00000006785(IRF1),ENSGALG00000004587(RC3H1),ENSGALG00000004594(CD74),ENSGALG00000012429(BMP4),ENSGALG00000042875(HMGB1),ENSGALG00000013867(PTPN2),ENSGALG00000035016(ID2),ENSGALG00000003473(SFRP1),ENSGALG00000012569(FBXO7),ENSGALG00000009071(HMGB3),ENSGALG00000008666(CTLA4),ENSGALG00000007357(BCL6),	0.0534092	1
GO:0043303	mast cell degranulation	biological_process	12	3189	19	10155	ENSGALG00000009097(SNAP23),ENSGALG00000038634(KIT),ENSGALG00000021611(RABGEF1),ENSGALG00000010820(CHGA),ENSGALG00000007476(VAMP7),ENSGALG00000001486(ZAP70),ENSGALG00000014182(ADORA2B),ENSGALG00000012456(RAC2),ENSGALG00000015216(SYK),ENSGALG00000000894(APCDD1),ENSGALG00000006418(PDPK1),ENSGALG00000020316(IL13RA2),	0.0534092	1
GO:0071174	mitotic spindle checkpoint	biological_process	12	3189	19	10155	ENSGALG00000026734(GABPB2),ENSGALG00000011967(MAD2L1),ENSGALG00000016831(PCID2),ENSGALG00000017159(ATM),ENSGALG00000031718(CSNK2A2),ENSGALG00000014801(NDC80),ENSGALG00000006110(PLK1),ENSGALG00000008233(BUB1),ENSGALG00000011491(DYNC1LI1),ENSGALG00000003454(ZNF207),ENSGALG00000005973(LCMT1),ENSGALG00000007839(NCAM1),	0.0534092	1
GO:0030154	cell differentiation	biological_process	550	3189	1592	10155	ENSGALG00000024112(PSMD11),ENSGALG00000035575(SLC7A6OS),ENSGALG00000001486(ZAP70),ENSGALG00000014290(UBE2K),ENSGALG00000010027(CFL2),ENSGALG00000009752(C1GALT1),ENSGALG00000005849(PPDPF),ENSGALG00000014708(GSTK1),ENSGALG00000005718(BHLHE23),ENSGALG00000027501(ANPEP),ENSGALG00000005653(NFKB2),ENSGALG00000039182(TBL1XR1),ENSGALG00000011970(CHADL),ENSGALG00000033635(PTGS2),ENSGALG00000012569(FBXO7),…	0.0534557	1
GO:0045055	regulated exocytosis	biological_process	44	3189	99	10155	ENSGALG00000010410(PFN2),ENSGALG00000001486(ZAP70),ENSGALG00000005701(IP6K2),ENSGALG00000014984(F2RL1),ENSGALG00000005265(SYT9),ENSGALG00000007623(CACNA1G),ENSGALG00000038634(KIT),ENSGALG00000000894(APCDD1),ENSGALG00000023407(ZBTB34),ENSGALG00000004899(PEPD),ENSGALG00000012456(RAC2),ENSGALG00000014994(CRHBP),ENSGALG00000004889(SLC2A1),ENSGALG00000007476(VAMP7),ENSGALG00000000848(AP1G1),ENSGALG000…	0.0537257	1
GO:0051302	regulation of cell division	biological_process	57	3189	134	10155	ENSGALG00000023131(PDXP),ENSGALG00000040746(CHMP1B),ENSGALG00000008256(BLM),ENSGALG00000011491(DYNC1LI1),ENSGALG00000029940(il-1beta),ENSGALG00000042418(CHEK1),ENSGALG00000008584(NUSAP1),ENSGALG00000030831(FBXW5),ENSGALG00000010859(EPGN),ENSGALG00000012429(BMP4),ENSGALG00000029692(NEUROG1),ENSGALG00000014801(NDC80),ENSGALG00000015117(DRD3),ENSGALG00000031718(CSNK2A2),ENSGALG00000016831(PCID2),ENS…	0.0537513	1
GO:0016241	regulation of macroautophagy	biological_process	29	3189	60	10155	ENSGALG00000013907(KDR),ENSGALG00000028225(SLC17A9),ENSGALG00000027188(SREBF1),ENSGALG00000036807(NOD1),ENSGALG00000040424(SCNN1A),ENSGALG00000003211(POLDIP2),ENSGALG00000012929(DNM1L),ENSGALG00000011870(HIF1A),ENSGALG00000002124(ZDHHC8),ENSGALG00000012275(EPM2A),ENSGALG00000009840(TBK1),ENSGALG00000012569(FBXO7),ENSGALG00000010318(TMED10),ENSGALG00000002095(CHMP4B),ENSGALG00000009061(ACTL6A),ENS…	0.0543546	1
GO:0006366	transcription from RNA polymerase II promoter	biological_process	367	3189	1040	10155	ENSGALG00000016974(GTF2F2),ENSGALG00000039942(CTBP1),ENSGALG00000029692(NEUROG1),ENSGALG00000002182(NR5A2),ENSGALG00000039434(PIAS2),ENSGALG00000013129(RPRD1A),ENSGALG00000001101(MBD3),ENSGALG00000014917(VGLL2),ENSGALG00000010283(GTF2E2),ENSGALG00000003357(FKBP8),ENSGALG00000009791(PROX1),ENSGALG00000003532(DDX5),ENSGALG00000007102(MLEC),ENSGALG00000001633(DUSP26),ENSGALG00000002886(NKX2-5),ENSGA…	0.0543955	1
GO:0002761	regulation of myeloid leukocyte differentiation	biological_process	23	3189	45	10155	ENSGALG00000039583(MITF),ENSGALG00000006099(ZFPM1),ENSGALG00000008014(CEBPB),ENSGALG00000039682(HCLS1),ENSGALG00000009100(FSHR),ENSGALG00000008836(ATP6AP1),ENSGALG00000030432(RASSF2),ENSGALG00000012140(FSHB),ENSGALG00000031960(Lef-1),ENSGALG00000028037(FOS),ENSGALG00000026306(CTNNBIP1),ENSGALG00000013867(PTPN2),ENSGALG00000005425(OGT),ENSGALG00000009476(CDK6),ENSGALG00000023296(TAL1),ENSGALG00000…	0.0546611	1
GO:0050871	positive regulation of B cell activation	biological_process	23	3189	45	10155	ENSGALG00000003701(SGMS1),ENSGALG00000012885(BCL2),ENSGALG00000016831(PCID2),ENSGALG00000004170(ADA),ENSGALG00000005796(XBP1),ENSGALG00000015216(SYK),ENSGALG00000001486(ZAP70),ENSGALG00000027874(CHAC1),ENSGALG00000004594(CD74),ENSGALG00000003294(ATAD5),ENSGALG00000001985(PIGQ),ENSGALG00000027641(DUSP14),ENSGALG00000039327(VAV3),ENSGALG00000006546(CD81),ENSGALG00000006837(TSPAN4),ENSGALG0000000883…	0.0546611	1
GO:0005667	transcription factor complex	cellular_component	79	3189	195	10155	ENSGALG00000039682(HCLS1),ENSGALG00000003189(NFYC),ENSGALG00000006099(ZFPM1),ENSGALG00000013793(CLOCK),ENSGALG00000014485(LDB2),ENSGALG00000016774(NPAS2),ENSGALG00000042095(CXR),ENSGALG00000025868(TAF1C),ENSGALG00000006216(MYOD1),ENSGALG00000031960(Lef-1),ENSGALG00000009228(PARP1),ENSGALG00000016437(TAF1B),ENSGALG00000014790(CDK7),ENSGALG00000011814(ATF7IP),ENSGALG00000003369(KAT2A),ENSGALG000000…	0.0551405	1
GO:0043393	regulation of protein binding	biological_process	39	3189	86	10155	ENSGALG00000015664(ADD1),ENSGALG00000006992(MMP9),ENSGALG00000033950(DERL1),ENSGALG00000031493(BAK1),ENSGALG00000006657(MAPRE1),ENSGALG00000012429(BMP4),ENSGALG00000029983(ANGPT1),ENSGALG00000002841(RFNG),ENSGALG00000012885(BCL2),ENSGALG00000030907(CSF3),ENSGALG00000014749(EPHB6),ENSGALG00000041432(STUB1),ENSGALG00000041203(CRMP1A),ENSGALG00000032687(PHLDA2),ENSGALG00000012023(DACT1),ENSGALG00000…	0.0551892	1
GO:0001047	core promoter binding	molecular_function	39	3189	86	10155	ENSGALG00000011801(ESR2),ENSGALG00000017142(PSPC1),ENSGALG00000001021(MYOCD),ENSGALG00000013342(GBX2),ENSGALG00000040141(H2AFY),ENSGALG00000035576(CDK9),ENSGALG00000003045(E2F1),ENSGALG00000003759(RORA),ENSGALG00000040060(F),ENSGALG00000014297(IRF7),ENSGALG00000001191(MEOX1),ENSGALG00000000172(MYOG),ENSGALG00000009791(PROX1),ENSGALG00000000751(ARNT),ENSGALG00000002219(WBP2),ENSGALG00000003297(HDA…	0.0551892	1
GO:0021537	telencephalon development	biological_process	51	3189	118	10155	ENSGALG00000035419(CDON),ENSGALG00000008898(GRIN1),ENSGALG00000016674(EFHC1),ENSGALG00000001412(SEMA7A),ENSGALG00000033365(ALDH6),ENSGALG00000007832(PEX13),ENSGALG00000004741(EPHB2),ENSGALG00000005441(NFIB),ENSGALG00000011298(RARB),ENSGALG00000028561(SZT2),ENSGALG00000003369(KAT2A),ENSGALG00000014683(PEX5),ENSGALG00000038000(CX3CR1),ENSGALG00000014155(OGDH),ENSGALG00000014977(GSK3B),ENSGALG000000…	0.0552154	1
GO:0006914	autophagy	biological_process	70	3189	170	10155	ENSGALG00000012885(BCL2),ENSGALG00000027714(ATG10),ENSGALG00000005160(VMP1),ENSGALG00000009916(SCFD1),ENSGALG00000009903(IFNG),ENSGALG00000011274(DCN),ENSGALG00000009061(ACTL6A),ENSGALG00000010985(ATG4C),ENSGALG00000006960(RNF185),ENSGALG00000028187(FUNDC1),ENSGALG00000004212(ADAM10),ENSGALG00000014723(GABARAPL1),ENSGALG00000013738(OPTN),ENSGALG00000012275(EPM2A),ENSGALG00000002124(ZDHHC8),ENSGAL…	0.0552766	1
GO:0005869	dynactin complex	cellular_component	5	3189	5	10155	ENSGALG00000026182(CTTNBP2NL),ENSGALG00000027635(NME3),ENSGALG00000008086(ACTR1A),ENSGALG00000004534(DCTN4),ENSGALG00000010298(DCTN6),	0.0555152	1
GO:0010664	negative regulation of striated muscle cell apoptotic process	biological_process	5	3189	5	10155	ENSGALG00000001021(MYOCD),ENSGALG00000009433(BAG3),ENSGALG00000002886(NKX2-5),ENSGALG00000009241(SFRP2),ENSGALG00000006418(PDPK1),	0.0555152	1
GO:0034145	positive regulation of toll-like receptor 4 signaling pathway	biological_process	5	3189	5	10155	ENSGALG00000005158(WDFY1),ENSGALG00000042875(HMGB1),ENSGALG00000040224(TIRAP),ENSGALG00000014984(F2RL1),ENSGALG00000008837(PELI1),	0.0555152	1
GO:2000574	regulation of microtubule motor activity	biological_process	5	3189	5	10155	ENSGALG00000001163(NDEL1),ENSGALG00000032590(NDE1),ENSGALG00000005974(COL6A1),ENSGALG00000026822(WDR81),ENSGALG00000005834(PAFAH1B1),	0.0555152	1
GO:0031668	cellular response to extracellular stimulus	biological_process	34	3189	73	10155	ENSGALG00000009338(ZFYVE1),ENSGALG00000033090(VDR),ENSGALG00000027188(SREBF1),ENSGALG00000014832(PRKAA1),ENSGALG00000028822(RNF152),ENSGALG00000039897(FBXO22),ENSGALG00000004245(NUDT1),ENSGALG00000014182(ADORA2B),ENSGALG00000028318(CDKN1A),ENSGALG00000040008(STK11),ENSGALG00000030775(RP4-613B23.5),ENSGALG00000014723(GABARAPL1),ENSGALG00000013002(DAP1),ENSGALG00000012885(BCL2),ENSGALG00000002450(W…	0.0556116	1
GO:0046328	regulation of JNK cascade	biological_process	34	3189	73	10155	ENSGALG00000014984(F2RL1),ENSGALG00000001816(MAGI3),ENSGALG00000005947(MYD88),ENSGALG00000000681(PAK1),ENSGALG00000007001(TLR4),ENSGALG00000009450(DUSP10),ENSGALG00000007396(TAOK3),ENSGALG00000008010(PTPN1),ENSGALG00000030432(RASSF2),ENSGALG00000028879(MRPS33),ENSGALG00000005834(PAFAH1B1),ENSGALG00000043535(RIPK2),ENSGALG00000009241(SFRP2),ENSGALG00000004082(TAOK1),ENSGALG00000037402(CTGF),ENSGAL…	0.0556116	1
GO:0019001	guanyl nucleotide binding	molecular_function	115	3189	297	10155	ENSGALG00000031893(RALA),ENSGALG00000027630(NPR2),ENSGALG00000011651(ARL1),ENSGALG00000022874(RAB31),ENSGALG00000008633(SEPT6),ENSGALG00000009086(EHD3),ENSGALG00000006719(GNAZ),ENSGALG00000007615(RAB11A),ENSGALG00000000059(TUBB3),ENSGALG00000004860(RASD1),ENSGALG00000007130(cRac1A),ENSGALG00000015183(RAB13),ENSGALG00000004796(CDC42),ENSGALG00000016485(RHOB),ENSGALG00000026661(MSRB3),ENSGALG000000…	0.0557199	1
GO:0016050	vesicle organization	biological_process	75	3189	184	10155	ENSGALG00000000723(STX12),ENSGALG00000026796(SNAPIN),ENSGALG00000042661(MVB12A),ENSGALG00000016826(ADPRHL1),ENSGALG00000015846(SNAP91),ENSGALG00000006201(TBC1D20),ENSGALG00000002189(SNX1),ENSGALG00000042626(SYT4),ENSGALG00000008496(VPS18),ENSGALG00000033295(CAV2),ENSGALG00000040424(SCNN1A),ENSGALG00000013462(STX17),ENSGALG00000026428(CHMP6),ENSGALG00000004326(GOSR1),ENSGALG00000015496(CHMP2B),ENS…	0.0558459	1
GO:0000075	cell cycle checkpoint	biological_process	45	3189	102	10155	ENSGALG00000011491(DYNC1LI1),ENSGALG00000014698(CASP2),ENSGALG00000008256(BLM),ENSGALG00000009791(PROX1),ENSGALG00000011967(MAD2L1),ENSGALG00000007396(TAOK3),ENSGALG00000028626(DCLRE1B),ENSGALG00000026734(GABPB2),ENSGALG00000028906(FEM1B),ENSGALG00000042418(CHEK1),ENSGALG00000028318(CDKN1A),ENSGALG00000003045(E2F1),ENSGALG00000006211(BCL2L1),ENSGALG00000026945(CIDEC),ENSGALG00000025884(NABP1),ENS…	0.0558506	1
GO:0007041	lysosomal transport	biological_process	18	3189	33	10155	ENSGALG00000002066(NCOA4),ENSGALG00000010459(VIPAS39),ENSGALG00000000848(AP1G1),ENSGALG00000013160(CHMP5),ENSGALG00000007476(VAMP7),ENSGALG00000042071(VPS53),ENSGALG00000004375(VPS35),ENSGALG00000008847(VPS54),ENSGALG00000011569(SCYL2),ENSGALG00000029678(SNX16),ENSGALG00000016485(RHOB),ENSGALG00000040687(SNX27),ENSGALG00000012763(GNPTAB),ENSGALG00000008496(VPS18),ENSGALG00000009086(EHD3),ENSGALG0…	0.0559978	1
GO:0000980	RNA polymerase II distal enhancer sequence-specific DNA binding	molecular_function	18	3189	33	10155	ENSGALG00000011489(T),ENSGALG00000011937(NFE2L1),ENSGALG00000005679(CDX1),ENSGALG00000000972(PBX3),ENSGALG00000012290(SOX10),ENSGALG00000003882(SMARCE1),ENSGALG00000010794(MEOX2),ENSGALG00000003297(HDAC1),ENSGALG00000013565(CHD4),ENSGALG00000003522(RBBP4),ENSGALG00000009621(ACTB),ENSGALG00000005507(NONO),ENSGALG00000001080(NR5A1),ENSGALG00000002514(SFPQ),ENSGALG00000007845(REL),ENSGALG00000002182…	0.0559978	1
GO:0070059	intrinsic apoptotic signaling pathway in response to endoplasmic reticulum stress	biological_process	18	3189	33	10155	ENSGALG00000027874(CHAC1),ENSGALG00000014977(GSK3B),ENSGALG00000005772(BOK),ENSGALG00000007659(HYOU1),ENSGALG00000027592(ERN2),ENSGALG00000012885(BCL2),ENSGALG00000005796(XBP1),ENSGALG00000016799(NCK2),ENSGALG00000007162(VIMP),ENSGALG00000010569(TXNDC12),ENSGALG00000008294(ITPR1),ENSGALG00000003476(ERN1),ENSGALG00000008014(CEBPB),ENSGALG00000013867(PTPN2),ENSGALG00000004220(SERINC3),ENSGALG000000…	0.0559978	1
GO:0005154	epidermal growth factor receptor binding	molecular_function	11	3189	17	10155	ENSGALG00000010864(EREG),ENSGALG00000028608(BTC),ENSGALG00000002189(SNX1),ENSGALG00000000949(HBEGF),ENSGALG00000010825(AGR2),ENSGALG00000010859(EPGN),ENSGALG00000002699(VAV2),ENSGALG00000024024(TGFA),ENSGALG00000010866(AREG),ENSGALG00000002708(LINGO1),ENSGALG00000039327(VAV3),	0.056238	1
GO:0005680	anaphase-promoting complex	cellular_component	11	3189	17	10155	ENSGALG00000004179(ANAPC5),ENSGALG00000004640(MAD2L2),ENSGALG00000028643(ANAPC10),ENSGALG00000004410(ANAPC16),ENSGALG00000000596(CDC27),ENSGALG00000026095(CDC26),ENSGALG00000002085(FZR1),ENSGALG00000009314(CACUL1),ENSGALG00000008625(ANAPC2),ENSGALG00000026734(GABPB2),ENSGALG00000007610(CDC23),	0.056238	1
GO:0009056	catabolic process	biological_process	374	3189	1062	10155	ENSGALG00000036196(Mtch2),ENSGALG00000008728(PTER),ENSGALG00000009061(ACTL6A),ENSGALG00000007839(NCAM1),ENSGALG00000039624(PSMA5),ENSGALG00000013851(UBE3B),ENSGALG00000039713(AGO4),ENSGALG00000006182(NSFL1C),ENSGALG00000013804(SRD5A3),ENSGALG00000002554(TSPAN2),ENSGALG00000037375(MAN1B1),ENSGALG00000003185(SCPEP1),ENSGALG00000002358(CDO1),ENSGALG00000029077(CBL),ENSGALG00000011967(MAD2L1),ENSGALG…	0.056294	1
GO:0070936	protein K48-linked ubiquitination	biological_process	15	3189	26	10155	ENSGALG00000014290(UBE2K),ENSGALG00000011286(UBE2E1),ENSGALG00000000102(UBE2T),ENSGALG00000002225(RFFL),ENSGALG00000015415(HACE1),ENSGALG00000006956(ARIH2),ENSGALG00000001441(UBE2G1),ENSGALG00000023444(APELA),ENSGALG00000004190(RNF34),ENSGALG00000031975(UBE2H),ENSGALG00000020793(UBE2E3),ENSGALG00000008837(PELI1),ENSGALG00000004629(RNF216),ENSGALG00000028822(RNF152),ENSGALG00000005667(UBE2G2),	0.0564814	1
GO:0018279	protein N-linked glycosylation via asparagine	biological_process	15	3189	26	10155	ENSGALG00000015252(ST3GAL6),ENSGALG00000036443(FUT8),ENSGALG00000005550(ST6GAL1),ENSGALG00000001862(ST6GALNAC1),ENSGALG00000005907(RPN1),ENSGALG00000011465(STT3B),ENSGALG00000010083(ST3GAL3),ENSGALG00000003722(THG1L),ENSGALG00000002651(ST3GAL2),ENSGALG00000037773(ST3GAL1),ENSGALG00000005667(UBE2G2),ENSGALG00000028203(SPRED1),ENSGALG00000042730(STT3A),ENSGALG00000009021(ST6GALNAC5),ENSGALG00000005…	0.0564814	1
GO:0060324	face development	biological_process	15	3189	26	10155	ENSGALG00000015013(MSX1),ENSGALG00000001449(STRA6),ENSGALG00000031960(Lef-1),ENSGALG00000011442(TGFBR2),ENSGALG00000000839(WNT11),ENSGALG00000015144(ZFAND5),ENSGALG00000004821(PTPN11),ENSGALG00000010114(PAX9),ENSGALG00000009129(DLX5),ENSGALG00000001798(BBS4),ENSGALG00000033365(ALDH6),ENSGALG00000004270(ALDH1A2),ENSGALG00000012865(BRAF),ENSGALG00000004553(SGPL1),ENSGALG00000010346(TGFB3),	0.0564814	1
GO:0031253	cell projection membrane	cellular_component	37	3189	81	10155	ENSGALG00000021047(KIFAP3),ENSGALG00000023131(PDXP),ENSGALG00000007145(ITGB1),ENSGALG00000004693(ARPC1A),ENSGALG00000003045(E2F1),ENSGALG00000037540(PLEKHO1),ENSGALG00000006657(MAPRE1),ENSGALG00000003285(CDHR2),ENSGALG00000015519(ROBO2),ENSGALG00000008918(LAMP5),ENSGALG00000001798(BBS4),ENSGALG00000003344(CLTB),ENSGALG00000026089(SLC26A6),ENSGALG00000007998(SLC26A4),ENSGALG00000011118(MIER1),ENSG…	0.0569548	1
GO:0009755	hormone-mediated signaling pathway	biological_process	52	3189	121	10155	ENSGALG00000002144(THRAP3),ENSGALG00000027947(GHSR),ENSGALG00000042095(CXR),ENSGALG00000000887(NR0B2),ENSGALG00000012538(NR4A2),ENSGALG00000003446(PRLR),ENSGALG00000015305(NR2E1),ENSGALG00000031960(Lef-1),ENSGALG00000026095(CDC26),ENSGALG00000009100(FSHR),ENSGALG00000013793(CLOCK),ENSGALG00000017105(RNF6),ENSGALG00000038059(LXR),ENSGALG00000009680(PAQR7),ENSGALG00000003473(SFRP1),ENSGALG000000135…	0.0569712	1
GO:0097159	organic cyclic compound binding	molecular_function	1194	3189	3568	10155	ENSGALG00000011847(TTC26),ENSGALG00000010971(CSRNP3),ENSGALG00000041746(ZMAT2),ENSGALG00000006753(ATP5C1),ENSGALG00000003536(KLHL11),ENSGALG00000034346(RDH10),ENSGALG00000011870(HIF1A),ENSGALG00000008121(CYP17A1),ENSGALG00000033353(RIT2),ENSGALG00000002968(ZNF341),ENSGALG00000012966(ZBTB2),ENSGALG00000011570(ILF2),ENSGALG00000014942(NSA2),ENSGALG00000016600(POMC),ENSGALG00000016545(REPS2),ENSGALG…	0.0570993	1
GO:0008283	cell proliferation	biological_process	288	3189	805	10155	ENSGALG00000010864(EREG),ENSGALG00000039461(TNFRSF1A),ENSGALG00000040316(GPC1),ENSGALG00000003966(RPL23A),ENSGALG00000006216(MYOD1),ENSGALG00000039682(HCLS1),ENSGALG00000033376(APOH),ENSGALG00000021017(DUSP15),ENSGALG00000002022(B4GALT1),ENSGALG00000011957(TOB2),ENSGALG00000017034(FOXO1),ENSGALG00000000949(HBEGF),ENSGALG00000010700(RPA3),ENSGALG00000003369(KAT2A),ENSGALG00000028697(GNAT1),ENSGALG…	0.0571416	1
GO:0009888	tissue development	biological_process	288	3189	805	10155	ENSGALG00000017159(ATM),ENSGALG00000041634(ACTG2),ENSGALG00000014124(TEC),ENSGALG00000011117(AGT),ENSGALG00000028821(GLIPR2),ENSGALG00000002886(NKX2-5),ENSGALG00000042878(PTH),ENSGALG00000041365(SALL4),ENSGALG00000005062(FoxN4),ENSGALG00000001531(FN3K),ENSGALG00000010114(PAX9),ENSGALG00000028037(FOS),ENSGALG00000004163(NPHS2),ENSGALG00000012374(FRMD6),ENSGALG00000000616(ELF3),ENSGALG00000011347(I…	0.0571416	1
GO:0043122	regulation of I-kappaB kinase/NF-kappaB signaling	biological_process	49	3189	113	10155	ENSGALG00000008837(PELI1),ENSGALG00000001473(MIB2),ENSGALG00000016785(IL1RL1),ENSGALG00000006016(PASK),ENSGALG00000013738(OPTN),ENSGALG00000009840(TBK1),ENSGALG00000015299(TFG),ENSGALG00000024083(C8orf4),ENSGALG00000003759(RORA),ENSGALG00000006217(S100B),ENSGALG00000007001(TLR4),ENSGALG00000009864(TRAF5),ENSGALG00000009179(TNFSF10),ENSGALG00000007651(STAT1),ENSGALG00000003806(RHOA),ENSGALG0000001…	0.0575768	1
GO:0002009	morphogenesis of an epithelium	biological_process	87	3189	218	10155	ENSGALG00000001262(CLIC4),ENSGALG00000016485(RHOB),ENSGALG00000003832(TEX264),ENSGALG00000007324(TP63),ENSGALG00000028935(BCL10),ENSGALG00000017042(UFM1),ENSGALG00000013782(CDH7),ENSGALG00000008609(PTK7),ENSGALG00000000681(PAK1),ENSGALG00000009875(HMGI-C),ENSGALG00000012885(BCL2),ENSGALG00000028423(HS2ST1),ENSGALG00000011442(TGFBR2),ENSGALG00000005285(TBX4),ENSGALG00000023648(PPP3R1),ENSGALG00000…	0.0576928	1
GO:0018394	peptidyl-lysine acetylation	biological_process	40	3189	89	10155	ENSGALG00000006688(TADA3),ENSGALG00000001021(MYOCD),ENSGALG00000011118(MIER1),ENSGALG00000003596(TRRAP),ENSGALG00000002222(NOC2L),ENSGALG00000004369(PYGO1),ENSGALG00000007585(NIT1),ENSGALG00000032496(SIRT3),ENSGALG00000039942(CTBP1),ENSGALG00000009061(ACTL6A),ENSGALG00000042418(CHEK1),ENSGALG00000008873(POLE3),ENSGALG00000005531(MRGBP),ENSGALG00000002219(WBP2),ENSGALG00000041267(BMI1),ENSGALG0000…	0.0577186	1
GO:0031333	negative regulation of protein complex assembly	biological_process	30	3189	63	10155	ENSGALG00000001798(BBS4),ENSGALG00000026306(CTNNBIP1),ENSGALG00000003977(TWF2),ENSGALG00000011254(SATB1),ENSGALG00000003648(SVIP),ENSGALG00000001503(TBCD),ENSGALG00000006252(LMO4),ENSGALG00000006657(MAPRE1),ENSGALG00000009595(TWF1),ENSGALG00000039690(STMN2),ENSGALG00000021442(CARMIL2),ENSGALG00000005623(TFIP11),ENSGALG00000004796(CDC42),ENSGALG00000016965(DNAJC15),ENSGALG00000030247(TMOD4),ENSGAL…	0.0580725	1
GO:0035308	negative regulation of protein dephosphorylation	biological_process	20	3189	38	10155	ENSGALG00000036965(PPP2R4),ENSGALG00000016451(ROCK2),ENSGALG00000010697(SEMA4D),ENSGALG00000015246(TIPRL),ENSGALG00000004143(YWHAB),ENSGALG00000027151(FKBP12),ENSGALG00000009338(ZFYVE1),ENSGALG00000026822(WDR81),ENSGALG00000008569(CHP1),ENSGALG00000017370(ARPP19),ENSGALG00000003568(PPP1R16B),ENSGALG00000031416(UBN1),ENSGALG00000000674(MYO1D),ENSGALG00000009627(GPATCH2),ENSGALG00000007832(PEX13),E…	0.0581262	1
GO:0031490	chromatin DNA binding	molecular_function	20	3189	38	10155	ENSGALG00000002375(NOTCH1),ENSGALG00000002219(WBP2),ENSGALG00000007357(BCL6),ENSGALG00000003267(STAT3),ENSGALG00000000172(MYOG),ENSGALG00000006216(MYOD1),ENSGALG00000011294(THRB),ENSGALG00000004675(RGS9BP),ENSGALG00000003297(HDAC1),ENSGALG00000013565(CHD4),ENSGALG00000003522(RBBP4),ENSGALG00000013793(CLOCK),ENSGALG00000003882(SMARCE1),ENSGALG00000002959(NRBF2),ENSGALG00000015297(FOXO3),ENSGALG000…	0.0581262	1
GO:0002376	immune system process	biological_process	320	3189	901	10155	ENSGALG00000038000(CX3CR1),ENSGALG00000009241(SFRP2),ENSGALG00000010961(IGF2BP3),ENSGALG00000003473(SFRP1),ENSGALG00000024272(S100A8),ENSGALG00000005637(GBF1),ENSGALG00000016173(UBASH3A),ENSGALG00000032746(Enpp2),ENSGALG00000012541(MB),ENSGALG00000009400(SLC8A3),ENSGALG00000003589(VTN),ENSGALG00000021611(RABGEF1),ENSGALG00000007416(CD3E),ENSGALG00000005715(TNFAIP1),ENSGALG00000043618(SLC40A1),ENS…	0.05815	1
GO:0001775	cell activation	biological_process	138	3189	364	10155	ENSGALG00000016785(IL1RL1),ENSGALG00000031493(BAK1),ENSGALG00000000466(LCK),ENSGALG00000024083(C8orf4),ENSGALG00000007357(BCL6),ENSGALG00000003759(RORA),ENSGALG00000014182(ADORA2B),ENSGALG00000028318(CDKN1A),ENSGALG00000008631(TYRO3),ENSGALG00000005077(F8),ENSGALG00000003642(PDGF-A),ENSGALG00000009097(SNAP23),ENSGALG00000014749(EPHB6),ENSGALG00000026313(RND3),ENSGALG00000009903(IFNG),ENSGALG00000…	0.058733	1
GO:0001772	immunological synapse	cellular_component	10	3189	15	10155	ENSGALG00000040687(SNX27),ENSGALG00000001486(ZAP70),ENSGALG00000004237(PRKAR1A),ENSGALG00000007416(CD3E),ENSGALG00000000466(LCK),ENSGALG00000028935(BCL10),ENSGALG00000006546(CD81),ENSGALG00000033500(PDCD6IP),ENSGALG00000015348(ALCAM),ENSGALG00000008443(ARHGDIA),	0.0588289	1
GO:0015030	Cajal body	cellular_component	10	3189	15	10155	ENSGALG00000009440(BMT2),ENSGALG00000000988(EFTUD2),ENSGALG00000017079(USPL1),ENSGALG00000028205(PRPF3),ENSGALG00000020534(AK6),ENSGALG00000005054(DKC1),ENSGALG00000002773(SNRPC),ENSGALG00000008857(PRPF4),ENSGALG00000007058(LSG1),ENSGALG00000009802(ANGEL2),	0.0588289	1
GO:0045070	positive regulation of viral genome replication	biological_process	10	3189	15	10155	ENSGALG00000002375(NOTCH1),ENSGALG00000003922(TOP2A),ENSGALG00000002210(PPIB),ENSGALG00000002182(NR5A2),ENSGALG00000042333(DDB1),ENSGALG00000009451(PPID),ENSGALG00000007481(HACD3),ENSGALG00000007549(VAPB),ENSGALG00000006201(TBC1D20),ENSGALG00000037546(SRPK1),	0.0588289	1
GO:0016702	oxidoreductase activity, acting on single donors with incorporation of molecular oxygen, incorporation of two atoms of oxygen	molecular_function	10	3189	15	10155	ENSGALG00000011259(RPE65),ENSGALG00000004325(P4HA1),ENSGALG00000007443(TMLHE),ENSGALG00000013253(INSRR),ENSGALG00000006677(P4HA2),ENSGALG00000002358(CDO1),ENSGALG00000023348(HPDL),ENSGALG00000025796(ADI1),ENSGALG00000005408(BCO1),ENSGALG00000017312(PPME1),	0.0588289	1
GO:0016701	oxidoreductase activity, acting on single donors with incorporation of molecular oxygen	molecular_function	10	3189	15	10155	ENSGALG00000004325(P4HA1),ENSGALG00000007443(TMLHE),ENSGALG00000013253(INSRR),ENSGALG00000011259(RPE65),ENSGALG00000017312(PPME1),ENSGALG00000025796(ADI1),ENSGALG00000023348(HPDL),ENSGALG00000005408(BCO1),ENSGALG00000002358(CDO1),ENSGALG00000006677(P4HA2),	0.0588289	1
GO:0043243	positive regulation of protein complex disassembly	biological_process	10	3189	15	10155	ENSGALG00000034373(KATNB1),ENSGALG00000014984(F2RL1),ENSGALG00000039690(STMN2),ENSGALG00000008667(DSTN),ENSGALG00000021442(CARMIL2),ENSGALG00000014463(ACTN2),ENSGALG00000010027(CFL2),ENSGALG00000009309(EIF5A2),ENSGALG00000023131(PDXP),ENSGALG00000013605(LRRC16A),	0.0588289	1
GO:0014070	response to organic cyclic compound	biological_process	115	3189	298	10155	ENSGALG00000037246(RAMP3),ENSGALG00000012885(BCL2),ENSGALG00000041202(FBXO32),ENSGALG00000011680(EPHA5),ENSGALG00000000235(PPP2R2A),ENSGALG00000017218(MED17),ENSGALG00000011801(ESR2),ENSGALG00000011442(TGFBR2),ENSGALG00000014994(CRHBP),ENSGALG00000002878(CREBRF),ENSGALG00000010357(P2RY1),ENSGALG00000028187(FUNDC1),ENSGALG00000004418(SSTR2),ENSGALG00000003233(ASH2L),ENSGALG00000000678(CITED4),ENSG…	0.0595123	1
GO:0055002	striated muscle cell development	biological_process	33	3189	71	10155	ENSGALG00000036043(TBX3),ENSGALG00000008945(NEXN),ENSGALG00000006520(MYH11),ENSGALG00000006491(ANKRD1),ENSGALG00000009976(LRRC10),ENSGALG00000007145(ITGB1),ENSGALG00000013968(SGCB),ENSGALG00000000172(MYOG),ENSGALG00000009791(PROX1),ENSGALG00000039897(FBXO22),ENSGALG00000001183(MYH10),ENSGALG00000012429(BMP4),ENSGALG00000010027(CFL2),ENSGALG00000014463(ACTN2),ENSGALG00000012885(BCL2),ENSGALG000000…	0.0602655	1
GO:0030900	forebrain development	biological_process	70	3189	171	10155	ENSGALG00000008631(TYRO3),ENSGALG00000032590(NDE1),ENSGALG00000039125(PPY),ENSGALG00000015399(FUT10),ENSGALG00000036043(TBX3),ENSGALG00000001183(MYH10),ENSGALG00000001798(BBS4),ENSGALG00000010857(Dab1),ENSGALG00000006860(KIF3A),ENSGALG00000003424(LMX1A),ENSGALG00000003045(E2F1),ENSGALG00000005834(PAFAH1B1),ENSGALG00000000761(TSKU),ENSGALG00000006531(TRA2B),ENSGALG00000027295(NUDT2),ENSGALG0000001…	0.0603204	1
GO:0061630	ubiquitin protein ligase activity	molecular_function	54	3189	127	10155	ENSGALG00000037492(MGRN1),ENSGALG00000000699(WWP2),ENSGALG00000023571(TRIM59),ENSGALG00000016042(CHAF1B),ENSGALG00000005667(UBE2G2),ENSGALG00000041432(STUB1),ENSGALG00000000102(UBE2T),ENSGALG00000037453(TERF1),ENSGALG00000014290(UBE2K),ENSGALG00000006960(RNF185),ENSGALG00000012704(MYLIP),ENSGALG00000042052(PPIL2),ENSGALG00000008368(RAD18),ENSGALG00000001816(MAGI3),ENSGALG00000004171(RNF111),ENSGA…	0.0604085	1
GO:0008287	protein serine/threonine phosphatase complex	cellular_component	14	3189	24	10155	ENSGALG00000005626(TPST2),ENSGALG00000010026(PPP1CB),ENSGALG00000009828(PPP2R5A),ENSGALG00000015531(PPP2R2C),ENSGALG00000036965(PPP2R4),ENSGALG00000007810(PPP4R2),ENSGALG00000004628(CTNS),ENSGALG00000000235(PPP2R2A),ENSGALG00000006462(PPP2CA),ENSGALG00000025904(WDR82),ENSGALG00000023395(PLIN1),ENSGALG00000008771(SHOC2),ENSGALG00000005243(PPP3CB),ENSGALG00000008294(ITPR1),	0.0605788	1
GO:0030118	clathrin coat	cellular_component	14	3189	24	10155	ENSGALG00000026293(C3orf33),ENSGALG00000007992(GGA3),ENSGALG00000003959(AP1M1),ENSGALG00000000848(AP1G1),ENSGALG00000003344(CLTB),ENSGALG00000003745(NECAP2),ENSGALG00000038155(AP3M2),ENSGALG00000010543(EPS15),ENSGALG00000012833(VPS33B),ENSGALG00000008432(AP2M1),ENSGALG00000036577(JMJD8),ENSGALG00000006799(AP2A2),ENSGALG00000008584(NUSAP1),ENSGALG00000005070(AP3M1),	0.0605788	1
GO:0030890	positive regulation of B cell proliferation	biological_process	14	3189	24	10155	ENSGALG00000012885(BCL2),ENSGALG00000004170(ADA),ENSGALG00000008837(PELI1),ENSGALG00000007357(BCL6),ENSGALG00000028318(CDKN1A),ENSGALG00000004594(CD74),ENSGALG00000007001(TLR4),ENSGALG00000003294(ATAD5),ENSGALG00000007015(CD40),ENSGALG00000027641(DUSP14),ENSGALG00000041267(BMI1),ENSGALG00000039327(VAV3),ENSGALG00000014508(CD38),ENSGALG00000006546(CD81),	0.0605788	1
GO:0038061	NIK/NF-kappaB signaling	biological_process	14	3189	24	10155	ENSGALG00000036807(NOD1),ENSGALG00000005653(NFKB2),ENSGALG00000040224(TIRAP),ENSGALG00000042875(HMGB1),ENSGALG00000004398(CARD11),ENSGALG00000039710(HDAC7),ENSGALG00000000848(AP1G1),ENSGALG00000033385(COPS8),ENSGALG00000004587(RC3H1),ENSGALG00000043711(AGO3),ENSGALG00000017330(RPS3),ENSGALG00000030432(RASSF2),ENSGALG00000006808(TSPAN6),ENSGALG00000006016(PASK),	0.0605788	1
GO:0072422	signal transduction involved in DNA damage checkpoint	biological_process	6	3189	7	10155	ENSGALG00000014698(CASP2),ENSGALG00000028318(CDKN1A),ENSGALG00000011297(CRADD),ENSGALG00000017159(ATM),ENSGALG00000008123(RINT1),ENSGALG00000009942(MDM2),	0.0606475	1
GO:0061617	MICOS complex	cellular_component	6	3189	7	10155	ENSGALG00000006056(CHCHD6),ENSGALG00000015783(IMMT),ENSGALG00000006489(CHCHD3),ENSGALG00000004039(MINOS1),ENSGALG00000016345(KLHL15),ENSGALG00000026847(C19orf70),	0.0606475	1
GO:0010614	negative regulation of cardiac muscle hypertrophy	biological_process	6	3189	7	10155	ENSGALG00000027151(FKBP12),ENSGALG00000008351(CAV3),ENSGALG00000014977(GSK3B),ENSGALG00000000120(BMP10),ENSGALG00000003901(P2RX4),ENSGALG00000042744(RGS2),	0.0606475	1
GO:0047617	acyl-CoA hydrolase activity	molecular_function	6	3189	7	10155	ENSGALG00000013632(ACOT13),ENSGALG00000010785(ACOT11),ENSGALG00000011163(GNPAT),ENSGALG00000006842(ACOT8),ENSGALG00000003936(PPT1),ENSGALG00000000652(ACOT7),	0.0606475	1
GO:0000783	nuclear telomere cap complex	cellular_component	6	3189	7	10155	ENSGALG00000016241(ATP6AP2),ENSGALG00000037453(TERF1),ENSGALG00000008304(STN1),ENSGALG00000008740(POT1),ENSGALG00000002116(TEN1),ENSGALG00000021442(CARMIL2),	0.0606475	1
GO:0048025	negative regulation of mRNA splicing, via spliceosome	biological_process	6	3189	7	10155	ENSGALG00000001654(C1QBP),ENSGALG00000000990(SRSF6),ENSGALG00000004133(SRSF10),ENSGALG00000040086(HNRNPK),ENSGALG00000006531(TRA2B),ENSGALG00000009288(RNPS1),	0.0606475	1
GO:0044212	transcription regulatory region DNA binding	molecular_function	154	3189	411	10155	ENSGALG00000006785(IRF1),ENSGALG00000004143(YWHAB),ENSGALG00000006216(MYOD1),ENSGALG00000031960(Lef-1),ENSGALG00000002085(FZR1),ENSGALG00000008247(ARFGAP2),ENSGALG00000042095(CXR),ENSGALG00000025929(HOXA5),ENSGALG00000007762(CREBBP),ENSGALG00000007967(FDXACB1),ENSGALG00000011298(RARB),ENSGALG00000016437(TAF1B),ENSGALG00000030313(RAD51A),ENSGALG00000007845(REL),ENSGALG00000003681(TOP1),ENSGALG0000…	0.0607483	1
GO:0034979	NAD-dependent protein deacetylase activity	molecular_function	9	3189	13	10155	ENSGALG00000026796(SNAPIN),ENSGALG00000001245(SIRT6),ENSGALG00000007286(SIRT7),ENSGALG00000032496(SIRT3),ENSGALG00000003297(HDAC1),ENSGALG00000012692(SIRT5),ENSGALG00000002634(HDAC3),ENSGALG00000004288(HDAC4),ENSGALG00000010854(HDAC9),	0.0609767	1
GO:0042803	protein homodimerization activity	molecular_function	127	3189	333	10155	ENSGALG00000031457(5-MCDG),ENSGALG00000033926(CBX1),ENSGALG00000001768(TENM2),ENSGALG00000007848(PTS),ENSGALG00000005621(CAMK2A),ENSGALG00000043058(TBC1D22A),ENSGALG00000003289(CHUK),ENSGALG00000015441(CD247),ENSGALG00000010160(DMRT1),ENSGALG00000043535(RIPK2),ENSGALG00000042458(ACTN1),ENSGALG00000001184(COQ9),ENSGALG00000032365(C),ENSGALG00000014701(RAP1GAP),ENSGALG00000006979(SPPL3),ENSGALG0000…	0.0614825	1
GO:0090132	epithelium migration	biological_process	48	3189	111	10155	ENSGALG00000004821(PTPN11),ENSGALG00000032746(Enpp2),ENSGALG00000006418(PDPK1),ENSGALG00000007615(RAB11A),ENSGALG00000033179(ChALK5),ENSGALG00000000949(HBEGF),ENSGALG00000028821(GLIPR2),ENSGALG00000011117(AGT),ENSGALG00000015305(NR2E1),ENSGALG00000008473(PLXND1),ENSGALG00000016451(ROCK2),ENSGALG00000002375(NOTCH1),ENSGALG00000012799(RREB1),ENSGALG00000033376(APOH),ENSGALG00000007706(FGF8),ENSGALG…	0.0620439	1
GO:0030097	hemopoiesis	biological_process	129	3189	339	10155	ENSGALG00000009241(SFRP2),ENSGALG00000002886(NKX2-5),ENSGALG00000007121(TNFSF8),ENSGALG00000003473(SFRP1),ENSGALG00000017159(ATM),ENSGALG00000015216(SYK),ENSGALG00000012541(MB),ENSGALG00000008302(CIB1),ENSGALG00000009400(SLC8A3),ENSGALG00000007416(CD3E),ENSGALG00000012921(ETV6),ENSGALG00000016583(ESCO2),ENSGALG00000028037(FOS),ENSGALG00000000251(CD79B),ENSGALG00000004369(PYGO1),ENSGALG00000040008…	0.0623595	1
GO:0070932	histone H3 deacetylation	biological_process	8	3189	11	10155	ENSGALG00000007286(SIRT7),ENSGALG00000001245(SIRT6),ENSGALG00000026796(SNAPIN),ENSGALG00000002634(HDAC3),ENSGALG00000004288(HDAC4),ENSGALG00000032496(SIRT3),ENSGALG00000002514(SFPQ),ENSGALG00000003297(HDAC1),	0.0623679	1
GO:0017136	NAD-dependent histone deacetylase activity	molecular_function	8	3189	11	10155	ENSGALG00000026796(SNAPIN),ENSGALG00000007286(SIRT7),ENSGALG00000001245(SIRT6),ENSGALG00000003297(HDAC1),ENSGALG00000032496(SIRT3),ENSGALG00000010854(HDAC9),ENSGALG00000002634(HDAC3),ENSGALG00000004288(HDAC4),	0.0623679	1
GO:0072661	protein targeting to plasma membrane	biological_process	8	3189	11	10155	ENSGALG00000003135(ANK3),ENSGALG00000026055(PALM),ENSGALG00000014989(S100Z),ENSGALG00000027372(PIP5K1A),ENSGALG00000029512(SPTBN1),ENSGALG00000012620(PTCH1),ENSGALG00000003307(TMED2),ENSGALG00000009086(EHD3),	0.0623679	1
GO:0033157	regulation of intracellular protein transport	biological_process	63	3189	152	10155	ENSGALG00000004555(RBM22),ENSGALG00000003293(MBTPS1),ENSGALG00000005667(UBE2G2),ENSGALG00000009061(ACTL6A),ENSGALG00000029983(ANGPT1),ENSGALG00000021079(RGS19),ENSGALG00000002124(ZDHHC8),ENSGALG00000024083(C8orf4),ENSGALG00000028318(CDKN1A),ENSGALG00000011966(RANGAP1),ENSGALG00000006568(TM9SF4),ENSGALG00000006956(ARIH2),ENSGALG00000000608(CDH1),ENSGALG00000004821(PTPN11),ENSGALG00000001848(UBE2J2…	0.0623696	1
GO:0003198	epithelial to mesenchymal transition involved in endocardial cushion formation	biological_process	7	3189	9	10155	ENSGALG00000026465(TMEM100),ENSGALG00000002375(NOTCH1),ENSGALG00000008018(SNAI1),ENSGALG00000038848(MSX2),ENSGALG00000011442(TGFBR2),ENSGALG00000015013(MSX1),ENSGALG00000007706(FGF8),	0.0625154	1
GO:0010388	cullin deneddylation	biological_process	7	3189	9	10155	ENSGALG00000014467(COPS7A),ENSGALG00000002827(GPS1),ENSGALG00000033385(COPS8),ENSGALG00000011130(COPS4),ENSGALG00000004834(COPS3),ENSGALG00000027070(TIMP2),ENSGALG00000007752(COPS7B),	0.0625154	1
GO:1901673	regulation of mitotic spindle assembly	biological_process	7	3189	9	10155	ENSGALG00000015496(CHMP2B),ENSGALG00000040746(CHMP1B),ENSGALG00000002095(CHMP4B),ENSGALG00000013160(CHMP5),ENSGALG00000043573(CHMP4C),ENSGALG00000006110(PLK1),ENSGALG00000006161(CHMP1A),	0.0625154	1
GO:0048339	paraxial mesoderm development	biological_process	7	3189	9	10155	ENSGALG00000015480(POGLUT1),ENSGALG00000026276(TCF15),ENSGALG00000011091(NUP133),ENSGALG00000008477(EXOC4),ENSGALG00000000839(WNT11),ENSGALG00000006968(HNF1A),ENSGALG00000031960(Lef-1),	0.0625154	1
GO:0000338	protein deneddylation	biological_process	7	3189	9	10155	ENSGALG00000014467(COPS7A),ENSGALG00000033385(COPS8),ENSGALG00000002827(GPS1),ENSGALG00000011130(COPS4),ENSGALG00000007752(COPS7B),ENSGALG00000027070(TIMP2),ENSGALG00000004834(COPS3),	0.0625154	1
GO:0030836	positive regulation of actin filament depolymerization	biological_process	7	3189	9	10155	ENSGALG00000010027(CFL2),ENSGALG00000021442(CARMIL2),ENSGALG00000014463(ACTN2),ENSGALG00000008667(DSTN),ENSGALG00000013605(LRRC16A),ENSGALG00000023131(PDXP),ENSGALG00000014984(F2RL1),	0.0625154	1
GO:0031113	regulation of microtubule polymerization	biological_process	7	3189	9	10155	ENSGALG00000039690(STMN2),ENSGALG00000008602(SLC39A12),ENSGALG00000017330(RPS3),ENSGALG00000006657(MAPRE1),ENSGALG00000001503(TBCD),ENSGALG00000004467(CLIP1),ENSGALG00000014115(SLAIN2),	0.0625154	1
GO:0008301	DNA binding, bending	molecular_function	7	3189	9	10155	ENSGALG00000010745(HMGB2),ENSGALG00000002703(TFAM),ENSGALG00000037453(TERF1),ENSGALG00000003922(TOP2A),ENSGALG00000042875(HMGB1),ENSGALG00000009071(HMGB3),ENSGALG00000031960(Lef-1),	0.0625154	1
GO:0001707	mesoderm formation	biological_process	19	3189	36	10155	ENSGALG00000008018(SNAI1),ENSGALG00000011489(T),ENSGALG00000008477(EXOC4),ENSGALG00000031960(Lef-1),ENSGALG00000007145(ITGB1),ENSGALG00000040021(HOXA11),ENSGALG00000006968(HNF1A),ENSGALG00000011238(WLS),ENSGALG00000008400(TWSG1),ENSGALG00000000839(WNT11),ENSGALG00000008073(NF2),ENSGALG00000006141(POFUT2),ENSGALG00000027247(EOMES),ENSGALG00000004237(PRKAR1A),ENSGALG00000009241(SFRP2),ENSGALG000000…	0.0629704	1
GO:2001243	negative regulation of intrinsic apoptotic signaling pathway	biological_process	19	3189	36	10155	ENSGALG00000008010(PTPN1),ENSGALG00000011870(HIF1A),ENSGALG00000008018(SNAI1),ENSGALG00000007199(TRIAP1),ENSGALG00000006992(MMP9),ENSGALG00000007162(VIMP),ENSGALG00000010569(TXNDC12),ENSGALG00000031062(BAG5),ENSGALG00000005507(NONO),ENSGALG00000005796(XBP1),ENSGALG00000012885(BCL2),ENSGALG00000002222(NOC2L),ENSGALG00000005451(HELLS),ENSGALG00000007659(HYOU1),ENSGALG00000004594(CD74),ENSGALG000000…	0.0629704	1
GO:0010921	regulation of phosphatase activity	biological_process	29	3189	61	10155	ENSGALG00000028203(SPRED1),ENSGALG00000009903(IFNG),ENSGALG00000023547(PCIF1),ENSGALG00000000235(PPP2R2A),ENSGALG00000009627(GPATCH2),ENSGALG00000009828(PPP2R5A),ENSGALG00000007832(PEX13),ENSGALG00000005626(TPST2),ENSGALG00000031416(UBN1),ENSGALG00000000674(MYO1D),ENSGALG00000015603(ZCCHC9),ENSGALG00000010971(CSRNP3),ENSGALG00000027151(FKBP12),ENSGALG00000010697(SEMA4D),ENSGALG00000015246(TIPRL),…	0.0630043	1
GO:0042592	homeostatic process	biological_process	280	3189	784	10155	ENSGALG00000023444(APELA),ENSGALG00000029502(CLIC2),ENSGALG00000002216(NEK7),ENSGALG00000012429(BMP4),ENSGALG00000010745(HMGB2),ENSGALG00000014984(F2RL1),ENSGALG00000029142(ORMDL3),ENSGALG00000007481(HACD3),ENSGALG00000013867(PTPN2),ENSGALG00000012140(FSHB),ENSGALG00000006221(KIF1A),ENSGALG00000010401(EIF2A),ENSGALG00000001802(JMJD6),ENSGALG00000007001(TLR4),ENSGALG00000015664(ADD1),ENSGALG000000…	0.0639915	1
GO:0060322	head development	biological_process	116	3189	302	10155	ENSGALG00000010663(TTC8),ENSGALG00000004796(CDC42),ENSGALG00000007130(cRac1A),ENSGALG00000027151(FKBP12),ENSGALG00000004628(CTNS),ENSGALG00000004270(ALDH1A2),ENSGALG00000009129(DLX5),ENSGALG00000001465(RPL38),ENSGALG00000028561(SZT2),ENSGALG00000005441(NFIB),ENSGALG00000016062(PSMG1),ENSGALG00000006098(HPRT1),ENSGALG00000007993(DCX),ENSGALG00000012620(PTCH1),ENSGALG00000016899(DCT),ENSGALG0000001…	0.0640392	1
GO:0019900	kinase binding	molecular_function	102	3189	262	10155	ENSGALG00000011423(FGFR1OP),ENSGALG00000012837(EXOC2),ENSGALG00000013867(PTPN2),ENSGALG00000011870(HIF1A),ENSGALG00000012569(FBXO7),ENSGALG00000009314(CACUL1),ENSGALG00000008010(PTPN1),ENSGALG00000016906(SPRY2),ENSGALG00000008569(CHP1),ENSGALG00000010536(FAF1),ENSGALG00000014832(PRKAA1),ENSGALG00000027188(SREBF1),ENSGALG00000011360(PRKAG3),ENSGALG00000014718(MAP3K1),ENSGALG00000041432(STUB1),ENSG…	0.0643186	1
GO:0007051	spindle organization	biological_process	37	3189	82	10155	ENSGALG00000002719(CSNK1D),ENSGALG00000003454(ZNF207),ENSGALG00000027989(SBDS),ENSGALG00000043573(CHMP4C),ENSGALG00000017330(RPS3),ENSGALG00000008553(INO80),ENSGALG00000007615(RAB11A),ENSGALG00000007447(TUBB1),ENSGALG00000013882(MXD1),ENSGALG00000013160(CHMP5),ENSGALG00000027635(NME3),ENSGALG00000002634(HDAC3),ENSGALG00000007768(AURKA),ENSGALG00000005368(CEP120),ENSGALG00000003727(HAUS8),ENSGALG0…	0.0646069	1
GO:0003279	cardiac septum development	biological_process	25	3189	51	10155	ENSGALG00000009966(FRS2),ENSGALG00000035016(ID2),ENSGALG00000000839(WNT11),ENSGALG00000011442(TGFBR2),ENSGALG00000001449(STRA6),ENSGALG00000030376(DHRS3),ENSGALG00000012429(BMP4),ENSGALG00000006088(DCTN5),ENSGALG00000002886(NKX2-5),ENSGALG00000011298(RARB),ENSGALG00000012150(TAB1),ENSGALG00000033179(ChALK5),ENSGALG00000006252(LMO4),ENSGALG00000016662(GATA4),ENSGALG00000002375(NOTCH1),ENSGALG00000…	0.0646489	1
GO:0006911	phagocytosis, engulfment	biological_process	13	3189	22	10155	ENSGALG00000006837(TSPAN4),ENSGALG00000028822(RNF152),ENSGALG00000003701(SGMS1),ENSGALG00000007130(cRac1A),ENSGALG00000006702(MFGE8),ENSGALG00000014984(F2RL1),ENSGALG00000009626(THBS1),ENSGALG00000027874(CHAC1),ENSGALG00000007476(VAMP7),ENSGALG00000002453(ABCA7),ENSGALG00000009638(ANO6),ENSGALG00000035492(ELMO1),ENSGALG00000001985(PIGQ),	0.0648674	1
GO:0048016	inositol phosphate-mediated signaling	biological_process	13	3189	22	10155	ENSGALG00000016014(RCAN1),ENSGALG00000023648(PPP3R1),ENSGALG00000007714(NMUR1),ENSGALG00000027151(FKBP12),ENSGALG00000006979(SPPL3),ENSGALG00000008294(ITPR1),ENSGALG00000004101(NMUR2),ENSGALG00000005243(PPP3CB),ENSGALG00000000667(EDN2),ENSGALG00000008302(CIB1),ENSGALG00000000209(PRNP),ENSGALG00000008569(CHP1),ENSGALG00000010493(INPP5A),	0.0648674	1
GO:0045646	regulation of erythrocyte differentiation	biological_process	13	3189	22	10155	ENSGALG00000035016(ID2),ENSGALG00000011870(HIF1A),ENSGALG00000039228(Zfp36l1),ENSGALG00000015297(FOXO3),ENSGALG00000006099(ZFPM1),ENSGALG00000009476(CDK6),ENSGALG00000001143(ETS1),ENSGALG00000025929(HOXA5),ENSGALG00000012444(ACVR2A),ENSGALG00000002160(B2M),ENSGALG00000003282(STAT5B),ENSGALG00000010745(HMGB2),ENSGALG00000023296(TAL1),	0.0648674	1
GO:0045214	sarcomere organization	biological_process	13	3189	22	10155	ENSGALG00000002886(NKX2-5),ENSGALG00000015018(CASQ2),ENSGALG00000000120(BMP10),ENSGALG00000007145(ITGB1),ENSGALG00000010027(CFL2),ENSGALG00000013124(FHOD3),ENSGALG00000014463(ACTN2),ENSGALG00000019719(KRT19),ENSGALG00000004237(PRKAR1A),ENSGALG00000007130(cRac1A),ENSGALG00000042458(ACTN1),ENSGALG00000009791(PROX1),ENSGALG00000008351(CAV3),	0.0648674	1
GO:0007249	I-kappaB kinase/NF-kappaB signaling	biological_process	53	3189	125	10155	ENSGALG00000009864(TRAF5),ENSGALG00000009179(TNFSF10),ENSGALG00000007001(TLR4),ENSGALG00000010536(FAF1),ENSGALG00000013740(SLC20A1),ENSGALG00000009900(PRKD1),ENSGALG00000007015(CD40),ENSGALG00000003806(RHOA),ENSGALG00000007651(STAT1),ENSGALG00000016785(IL1RL1),ENSGALG00000001473(MIB2),ENSGALG00000013738(OPTN),ENSGALG00000006016(PASK),ENSGALG00000008837(PELI1),ENSGALG00000003759(RORA),ENSGALG00000…	0.0649586	1
GO:0000152	nuclear ubiquitin ligase complex	cellular_component	16	3189	29	10155	ENSGALG00000004179(ANAPC5),ENSGALG00000004640(MAD2L2),ENSGALG00000028643(ANAPC10),ENSGALG00000015668(RNF4),ENSGALG00000004410(ANAPC16),ENSGALG00000000596(CDC27),ENSGALG00000026095(CDC26),ENSGALG00000037219(RNF2),ENSGALG00000010039(BRE),ENSGALG00000002085(FZR1),ENSGALG00000009314(CACUL1),ENSGALG00000008625(ANAPC2),ENSGALG00000026734(GABPB2),ENSGALG00000007610(CDC23),ENSGALG00000021117(RNF7),ENSGAL…	0.0653122	1
GO:0006997	nucleus organization	biological_process	32	3189	69	10155	ENSGALG00000017079(USPL1),ENSGALG00000001143(ETS1),ENSGALG00000040746(CHMP1B),ENSGALG00000011541(BIN1),ENSGALG00000042418(CHEK1),ENSGALG00000005834(PAFAH1B1),ENSGALG00000003010(NUP93),ENSGALG00000014248(TMEM33),ENSGALG00000004369(PYGO1),ENSGALG00000013342(GBX2),ENSGALG00000010745(HMGB2),ENSGALG00000011091(NUP133),ENSGALG00000006182(NSFL1C),ENSGALG00000028149(MED18),ENSGALG00000009873(LEMD3),ENSGA…	0.0653301	1
GO:0010631	epithelial cell migration	biological_process	47	3189	109	10155	ENSGALG00000008473(PLXND1),ENSGALG00000012799(RREB1),ENSGALG00000002375(NOTCH1),ENSGALG00000016451(ROCK2),ENSGALG00000015305(NR2E1),ENSGALG00000000402(LOXL2),ENSGALG00000010818(PLPP3),ENSGALG00000009626(THBS1),ENSGALG00000000120(BMP10),ENSGALG00000008302(CIB1),ENSGALG00000005483(CDH13),ENSGALG00000033376(APOH),ENSGALG00000005802(FLT4),ENSGALG00000042875(HMGB1),ENSGALG00000007615(RAB11A),ENSGALG00…	0.066863	1
GO:0051648	vesicle localization	biological_process	47	3189	109	10155	ENSGALG00000012833(VPS33B),ENSGALG00000005794(BLOC1S2),ENSGALG00000032590(NDE1),ENSGALG00000000518(KLHL12),ENSGALG00000004306(SYT12),ENSGALG00000012865(BRAF),ENSGALG00000009097(SNAP23),ENSGALG00000000336(PP1M M21 subunit),ENSGALG00000005834(PAFAH1B1),ENSGALG00000026446(CPLX3),ENSGALG00000010410(PFN2),ENSGALG00000005701(IP6K2),ENSGALG00000005265(SYT9),ENSGALG00000036876(TMEM230),ENSGALG00000005553…	0.066863	1
GO:0030307	positive regulation of cell growth	biological_process	30	3189	64	10155	ENSGALG00000004212(ADAM10),ENSGALG00000000811(IST1),ENSGALG00000012885(BCL2),ENSGALG00000038089(EGFR),ENSGALG00000002519(SLC25A33),ENSGALG00000011423(FGFR1OP),ENSGALG00000003977(TWF2),ENSGALG00000008733(LPAR3),ENSGALG00000008150(RASAL1),ENSGALG00000042626(SYT4),ENSGALG00000041844(DERL2),ENSGALG00000005569(USP47),ENSGALG00000014977(GSK3B),ENSGALG00000012163(BDNF),ENSGALG00000009241(SFRP2),ENSGALG0…	0.0669637	1
GO:0006413	translational initiation	biological_process	30	3189	64	10155	ENSGALG00000023407(ZBTB34),ENSGALG00000017097(MTIF3),ENSGALG00000005198(RPS6KB1),ENSGALG00000016894(DNAJC3),ENSGALG00000026328(MIEN1),ENSGALG00000003518(GPAT4),ENSGALG00000004738(GLE1),ENSGALG00000008517(MCTS1),ENSGALG00000010401(EIF2A),ENSGALG00000002057(POLR2D),ENSGALG00000003259(EIF2B1),ENSGALG00000040522(EIF3H),ENSGALG00000010301(EIF2B2),ENSGALG00000028517(EIF1),ENSGALG00000016799(NCK2),ENSGA…	0.0669637	1
GO:1901799	negative regulation of proteasomal protein catabolic process	biological_process	18	3189	34	10155	ENSGALG00000016831(PCID2),ENSGALG00000031718(CSNK2A2),ENSGALG00000017159(ATM),ENSGALG00000031062(BAG5),ENSGALG00000016582(PBK),ENSGALG00000014801(NDC80),ENSGALG00000008233(BUB1),ENSGALG00000003454(ZNF207),ENSGALG00000005973(LCMT1),ENSGALG00000007839(NCAM1),ENSGALG00000003648(SVIP),ENSGALG00000026734(GABPB2),ENSGALG00000011967(MAD2L1),ENSGALG00000006824(USP19),ENSGALG00000006110(PLK1),ENSGALG00000…	0.0682317	1
GO:0090307	mitotic spindle assembly	biological_process	18	3189	34	10155	ENSGALG00000003503(MYBL2),ENSGALG00000006161(CHMP1A),ENSGALG00000002095(CHMP4B),ENSGALG00000015496(CHMP2B),ENSGALG00000008549(TUBGCP4),ENSGALG00000016932(MZT1),ENSGALG00000006110(PLK1),ENSGALG00000038054(FAM175B),ENSGALG00000013160(CHMP5),ENSGALG00000040746(CHMP1B),ENSGALG00000007615(RAB11A),ENSGALG00000008713(BIRC5),ENSGALG00000006604(KIF3B),ENSGALG00000003454(ZNF207),ENSGALG00000043573(CHMP4C),…	0.0682317	1
GO:2000377	regulation of reactive oxygen species metabolic process	biological_process	28	3189	59	10155	ENSGALG00000028561(SZT2),ENSGALG00000028284(PTX3),ENSGALG00000016323(PDK3),ENSGALG00000014984(F2RL1),ENSGALG00000031117(STK17A),ENSGALG00000004435(RAB27A),ENSGALG00000011442(TGFBR2),ENSGALG00000009903(IFNG),ENSGALG00000017034(FOXO1),ENSGALG00000038089(EGFR),ENSGALG00000002519(SLC25A33),ENSGALG00000015216(SYK),ENSGALG00000012692(SIRT5),ENSGALG00000015844(SOD1),ENSGALG00000037148(CRH),ENSGALG000000…	0.0683825	1
GO:0043604	amide biosynthetic process	biological_process	156	3189	419	10155	ENSGALG00000039228(Zfp36l1),ENSGALG00000007822(MRPL58),ENSGALG00000038730(GIGYF2),ENSGALG00000001542(MRPL20),ENSGALG00000026809(SARS),ENSGALG00000002488(PAIP2),ENSGALG00000036257(ORMDL1),ENSGALG00000001955(AANAT),ENSGALG00000007919(EIF4E2),ENSGALG00000001462(ADORA3),ENSGALG00000008864(FXR1),ENSGALG00000026490(RPS16),ENSGALG00000003966(RPL23A),ENSGALG00000002651(ST3GAL2),ENSGALG00000040873(MRPL3),…	0.0683872	1
GO:0031248	protein acetyltransferase complex	cellular_component	33	3189	72	10155	ENSGALG00000012453(EPC2),ENSGALG00000002659(WDR5),ENSGALG00000012587(NAA20),ENSGALG00000008485(CCNYL1),ENSGALG00000013462(STX17),ENSGALG00000033529(BRPF1),ENSGALG00000014457(ING4),ENSGALG00000002070(SAP130),ENSGALG00000009944(KAT7),ENSGALG00000004782(TSEN15),ENSGALG00000005452(TADA2A),ENSGALG00000006317(ING5),ENSGALG00000002013(MEAF6),ENSGALG00000013506(MED24),ENSGALG00000009621(ACTB),ENSGALG0000…	0.06886	1
GO:0030219	megakaryocyte differentiation	biological_process	12	3189	20	10155	ENSGALG00000010770(SCIN),ENSGALG00000010745(HMGB2),ENSGALG00000008302(CIB1),ENSGALG00000023296(TAL1),ENSGALG00000012833(VPS33B),ENSGALG00000006099(ZFPM1),ENSGALG00000007877(PIP4K2A),ENSGALG00000038634(KIT),ENSGALG00000014561(PTPN6),ENSGALG00000000769(RAB7B),ENSGALG00000015763(GABPA),ENSGALG00000004821(PTPN11),	0.0693097	1
GO:0051983	regulation of chromosome segregation	biological_process	26	3189	54	10155	ENSGALG00000007839(NCAM1),ENSGALG00000040141(H2AFY),ENSGALG00000005973(LCMT1),ENSGALG00000016467(SMC6),ENSGALG00000008368(RAD18),ENSGALG00000028643(ANAPC10),ENSGALG00000003454(ZNF207),ENSGALG00000001118(NEK6),ENSGALG00000008233(BUB1),ENSGALG00000016997(RB1),ENSGALG00000014801(NDC80),ENSGALG00000002514(SFPQ),ENSGALG00000017159(ATM),ENSGALG00000031718(CSNK2A2),ENSGALG00000016831(PCID2),ENSGALG00000…	0.0695034	1
GO:0033044	regulation of chromosome organization	biological_process	60	3189	145	10155	ENSGALG00000005425(OGT),ENSGALG00000024051(SETDB1),ENSGALG00000005973(LCMT1),ENSGALG00000028643(ANAPC10),ENSGALG00000003454(ZNF207),ENSGALG00000009800(SETD7),ENSGALG00000023296(TAL1),ENSGALG00000001118(NEK6),ENSGALG00000016997(RB1),ENSGALG00000008740(POT1),ENSGALG00000017159(ATM),ENSGALG00000003478(GFI1B),ENSGALG00000000551(C6orf89),ENSGALG00000008014(CEBPB),ENSGALG00000033781(FEN1),ENSGALG000000…	0.0701054	1
GO:0018393	internal peptidyl-lysine acetylation	biological_process	39	3189	88	10155	ENSGALG00000030580(RPS6KA5),ENSGALG00000008485(CCNYL1),ENSGALG00000012453(EPC2),ENSGALG00000002659(WDR5),ENSGALG00000031960(Lef-1),ENSGALG00000006216(MYOD1),ENSGALG00000005452(TADA2A),ENSGALG00000002070(SAP130),ENSGALG00000009944(KAT7),ENSGALG00000033529(BRPF1),ENSGALG00000008014(CEBPB),ENSGALG00000013793(CLOCK),ENSGALG00000014457(ING4),ENSGALG00000013506(MED24),ENSGALG00000002013(MEAF6),ENSGALG0…	0.0703472	1
GO:0016573	histone acetylation	biological_process	39	3189	88	10155	ENSGALG00000039942(CTBP1),ENSGALG00000009061(ACTL6A),ENSGALG00000004369(PYGO1),ENSGALG00000002222(NOC2L),ENSGALG00000007585(NIT1),ENSGALG00000003596(TRRAP),ENSGALG00000011118(MIER1),ENSGALG00000006688(TADA3),ENSGALG00000001021(MYOCD),ENSGALG00000008707(KAT14),ENSGALG00000006968(HNF1A),ENSGALG00000041267(BMI1),ENSGALG00000014807(MTX3),ENSGALG00000002219(WBP2),ENSGALG00000042418(CHEK1),ENSGALG00000…	0.0703472	1
GO:0030018	Z disc	cellular_component	22	3189	44	10155	ENSGALG00000041202(FBXO32),ENSGALG00000009828(PPP2R5A),ENSGALG00000019719(KRT19),ENSGALG00000014463(ACTN2),ENSGALG00000010027(CFL2),ENSGALG00000005332(CACNA1D),ENSGALG00000041432(STUB1),ENSGALG00000005243(PPP3CB),ENSGALG00000015018(CASQ2),ENSGALG00000007945(CRYAB),ENSGALG00000011994(SYNPO2),ENSGALG00000001547(CAPZA1),ENSGALG00000016281(DMD),ENSGALG00000027151(FKBP12),ENSGALG00000042458(ACTN1),ENS…	0.0703827	1
GO:0006476	protein deacetylation	biological_process	22	3189	44	10155	ENSGALG00000007357(BCL6),ENSGALG00000001245(SIRT6),ENSGALG00000005452(TADA2A),ENSGALG00000000551(C6orf89),ENSGALG00000027188(SREBF1),ENSGALG00000004288(HDAC4),ENSGALG00000002634(HDAC3),ENSGALG00000010854(HDAC9),ENSGALG00000039182(TBL1XR1),ENSGALG00000009900(PRKD1),ENSGALG00000003297(HDAC1),ENSGALG00000007286(SIRT7),ENSGALG00000011118(MIER1),ENSGALG00000026796(SNAPIN),ENSGALG00000028203(SPRED1),EN…	0.0703827	1
GO:0031256	leading edge membrane	cellular_component	15	3189	27	10155	ENSGALG00000004796(CDC42),ENSGALG00000037540(PLEKHO1),ENSGALG00000007130(cRac1A),ENSGALG00000017330(RPS3),ENSGALG00000001826(WWC1),ENSGALG00000029512(SPTBN1),ENSGALG00000015519(ROBO2),ENSGALG00000032958(AMPH),ENSGALG00000005644(MYO1G),ENSGALG00000008918(LAMP5),ENSGALG00000002453(ABCA7),ENSGALG00000023131(PDXP),ENSGALG00000016427(ADAM17),ENSGALG00000027372(PIP5K1A),ENSGALG00000007145(ITGB1),	0.0705017	1
GO:0006284	base-excision repair	biological_process	15	3189	27	10155	ENSGALG00000020747(MBD4),ENSGALG00000001245(SIRT6),ENSGALG00000016664(NEIL2),ENSGALG00000005569(USP47),ENSGALG00000033781(FEN1),ENSGALG00000010700(RPA3),ENSGALG00000005617(NTHL1),ENSGALG00000042875(HMGB1),ENSGALG00000017323(FAM168A),ENSGALG00000009875(HMGI-C),ENSGALG00000006651(OGG1),ENSGALG00000017330(RPS3),ENSGALG00000031457(5-MCDG),ENSGALG00000001586(NEIL1),ENSGALG00000028691(MPG),	0.0705017	1
GO:0015630	microtubule cytoskeleton	cellular_component	196	3189	537	10155	ENSGALG00000008444(TUBAL3),ENSGALG00000006604(KIF3B),ENSGALG00000008368(RAD18),ENSGALG00000001017(WRAP73),ENSGALG00000016664(NEIL2),ENSGALG00000006657(MAPRE1),ENSGALG00000000466(LCK),ENSGALG00000001798(BBS4),ENSGALG00000021079(RGS19),ENSGALG00000041078(MID1IP1),ENSGALG00000021047(KIFAP3),ENSGALG00000014336(RELL1),ENSGALG00000001717(SLC16A1),ENSGALG00000032590(NDE1),ENSGALG00000013745(RTTN),ENSGAL…	0.0705107	1
GO:0072089	stem cell proliferation	biological_process	31	3189	67	10155	ENSGALG00000009875(HMGI-C),ENSGALG00000011442(TGFBR2),ENSGALG00000008073(NF2),ENSGALG00000003324(PRRX1),ENSGALG00000010745(HMGB2),ENSGALG00000012429(BMP4),ENSGALG00000043711(AGO3),ENSGALG00000007324(TP63),ENSGALG00000011870(HIF1A),ENSGALG00000005834(PAFAH1B1),ENSGALG00000001245(SIRT6),ENSGALG00000032590(NDE1),ENSGALG00000006956(ARIH2),ENSGALG00000012290(SOX10),ENSGALG00000029401(Six1),ENSGALG0000…	0.0708448	1
GO:0006259	DNA metabolic process	biological_process	168	3189	455	10155	ENSGALG00000007676(EME1),ENSGALG00000004640(MAD2L2),ENSGALG00000007585(NIT1),ENSGALG00000005451(HELLS),ENSGALG00000033535(RGS16),ENSGALG00000038089(EGFR),ENSGALG00000033974(HGF),ENSGALG00000005750(SWAP70),ENSGALG00000010039(BRE),ENSGALG00000026865(XRCC2),ENSGALG00000008256(BLM),ENSGALG00000012236(DMC1),ENSGALG00000001245(SIRT6),ENSGALG00000034500(CIDEA),ENSGALG00000004667(SMG7),ENSGALG00000042418…	0.0716792	1
GO:0005768	endosome	cellular_component	123	3189	324	10155	ENSGALG00000003701(SGMS1),ENSGALG00000000613(RAB11B),ENSGALG00000033179(ChALK5),ENSGALG00000003880(STX6),ENSGALG00000008691(SNX5),ENSGALG00000027947(GHSR),ENSGALG00000012703(DTNBP1),ENSGALG00000000712(RAB29),ENSGALG00000000055(LAMTOR3),ENSGALG00000011272(RAB5A),ENSGALG00000014712(SLC38A9),ENSGALG00000006052(WDR48),ENSGALG00000011046(SNX10),ENSGALG00000008073(NF2),ENSGALG00000023407(ZBTB34),ENSGAL…	0.0718093	1
GO:0045859	regulation of protein kinase activity	biological_process	133	3189	353	10155	ENSGALG00000008302(CIB1),ENSGALG00000026167(PIK3R5),ENSGALG00000016457(TRIB2),ENSGALG00000007549(VAPB),ENSGALG00000011104(GCG),ENSGALG00000003476(ERN1),ENSGALG00000008485(CCNYL1),ENSGALG00000008281(NEURL1),ENSGALG00000003446(PRLR),ENSGALG00000033385(COPS8),ENSGALG00000009241(SFRP2),ENSGALG00000017077(HSPH1),ENSGALG00000011117(AGT),ENSGALG00000003396(NFATC3),ENSGALG00000001633(DUSP26),ENSGALG00000…	0.0720268	1
GO:0016477	cell migration	biological_process	207	3189	570	10155	ENSGALG00000002525(RASGEF1A),ENSGALG00000009241(SFRP2),ENSGALG00000014977(GSK3B),ENSGALG00000036443(FUT8),ENSGALG00000038000(CX3CR1),ENSGALG00000032746(Enpp2),ENSGALG00000005637(GBF1),ENSGALG00000003473(SFRP1),ENSGALG00000021611(RABGEF1),ENSGALG00000003589(VTN),ENSGALG00000015001(LAMA4),ENSGALG00000010697(SEMA4D),ENSGALG00000015305(NR2E1),ENSGALG00000028543(FGFR4),ENSGALG00000005715(TNFAIP1),ENSG…	0.0722197	1
GO:0035264	multicellular organism growth	biological_process	34	3189	75	10155	ENSGALG00000006052(WDR48),ENSGALG00000010663(TTC8),ENSGALG00000003282(STAT5B),ENSGALG00000004796(CDC42),ENSGALG00000002210(PPIB),ENSGALG00000027947(GHSR),ENSGALG00000003369(KAT2A),ENSGALG00000011298(RARB),ENSGALG00000025929(HOXA5),ENSGALG00000003307(TMED2),ENSGALG00000014683(PEX5),ENSGALG00000012620(PTCH1),ENSGALG00000004821(PTPN11),ENSGALG00000038730(GIGYF2),ENSGALG00000025972(SELM),ENSGALG00000…	0.0723194	1
GO:0010629	negative regulation of gene expression	biological_process	236	3189	656	10155	ENSGALG00000001245(SIRT6),ENSGALG00000034661(Id1),ENSGALG00000009791(PROX1),ENSGALG00000020939(SLC35C2),ENSGALG00000039942(CTBP1),ENSGALG00000026009(SRP9),ENSGALG00000005451(HELLS),ENSGALG00000001101(MBD3),ENSGALG00000014908(FST),ENSGALG00000033974(HGF),ENSGALG00000002424(RECQL5),ENSGALG00000000616(ELF3),ENSGALG00000012921(ETV6),ENSGALG00000022536(GPR142),ENSGALG00000041365(SALL4),ENSGALG00000042…	0.0723373	1
GO:0051051	negative regulation of transport	biological_process	71	3189	176	10155	ENSGALG00000040834(LGR4),ENSGALG00000037148(CRH),ENSGALG00000038059(LXR),ENSGALG00000011237(DPH3),ENSGALG00000004821(PTPN11),ENSGALG00000010820(CHGA),ENSGALG00000005772(BOK),ENSGALG00000007945(CRYAB),ENSGALG00000004594(CD74),ENSGALG00000015018(CASQ2),ENSGALG00000042626(SYT4),ENSGALG00000004809(PPIF),ENSGALG00000008351(CAV3),ENSGALG00000031142(ACAA2),ENSGALG00000023510(ERP29),ENSGALG00000027151(FK…	0.0727157	1
GO:0045927	positive regulation of growth	biological_process	43	3189	99	10155	ENSGALG00000004212(ADAM10),ENSGALG00000000811(IST1),ENSGALG00000012885(BCL2),ENSGALG00000009875(HMGI-C),ENSGALG00000002519(SLC25A33),ENSGALG00000038089(EGFR),ENSGALG00000010825(AGR2),ENSGALG00000011423(FGFR1OP),ENSGALG00000008097(CELF1),ENSGALG00000009791(PROX1),ENSGALG00000003977(TWF2),ENSGALG00000001798(BBS4),ENSGALG00000008150(RASAL1),ENSGALG00000008733(LPAR3),ENSGALG00000041844(DERL2),ENSGALG…	0.0727796	1
GO:0006475	internal protein amino acid acetylation	biological_process	40	3189	91	10155	ENSGALG00000039942(CTBP1),ENSGALG00000009061(ACTL6A),ENSGALG00000004369(PYGO1),ENSGALG00000002222(NOC2L),ENSGALG00000007585(NIT1),ENSGALG00000003596(TRRAP),ENSGALG00000011118(MIER1),ENSGALG00000001021(MYOCD),ENSGALG00000006688(TADA3),ENSGALG00000006680(EHHADH),ENSGALG00000008707(KAT14),ENSGALG00000041267(BMI1),ENSGALG00000006968(HNF1A),ENSGALG00000014807(MTX3),ENSGALG00000002219(WBP2),ENSGALG0000…	0.0731355	1
GO:0048193	Golgi vesicle transport	biological_process	58	3189	140	10155	ENSGALG00000008793(SEC23B),ENSGALG00000016728(RP2),ENSGALG00000008009(BCAP29),ENSGALG00000005357(COPB2),ENSGALG00000004326(GOSR1),ENSGALG00000013462(STX17),ENSGALG00000013778(EXOC1),ENSGALG00000009583(GORASP2),ENSGALG00000002189(SNX1),ENSGALG00000022874(RAB31),ENSGALG00000007659(HYOU1),ENSGALG00000007430(ARCN1),ENSGALG00000002284(TRAPPC3),ENSGALG00000029512(SPTBN1),ENSGALG00000006201(TBC1D20),ENS…	0.0735328	1
GO:2000147	positive regulation of cell motility	biological_process	77	3189	193	10155	ENSGALG00000031227(ELP6),ENSGALG00000025950(PRKCA),ENSGALG00000011870(HIF1A),ENSGALG00000009791(PROX1),ENSGALG00000003398(ADAM9),ENSGALG00000016713(PLA2G7),ENSGALG00000011423(FGFR1OP),ENSGALG00000006992(MMP9),ENSGALG00000001143(ETS1),ENSGALG00000009900(PRKD1),ENSGALG00000004184(SPARC),ENSGALG00000005725(CSF1R),ENSGALG00000005750(SWAP70),ENSGALG00000012456(RAC2),ENSGALG00000038089(EGFR),ENSGALG000…	0.073674	1
GO:0035239	tube morphogenesis	biological_process	67	3189	165	10155	ENSGALG00000025929(HOXA5),ENSGALG00000031893(RALA),ENSGALG00000005441(NFIB),ENSGALG00000003369(KAT2A),ENSGALG00000029024(TCF21),ENSGALG00000002022(B4GALT1),ENSGALG00000012620(PTCH1),ENSGALG00000014873(GJA1),ENSGALG00000000839(WNT11),ENSGALG00000040834(LGR4),ENSGALG00000031960(Lef-1),ENSGALG00000004270(ALDH1A2),ENSGALG00000011358(WNT6),ENSGALG00000008473(PLXND1),ENSGALG00000026306(CTNNBIP1),ENSGAL…	0.0737694	1
GO:0007094	mitotic spindle assembly checkpoint	biological_process	11	3189	18	10155	ENSGALG00000011491(DYNC1LI1),ENSGALG00000003454(ZNF207),ENSGALG00000006110(PLK1),ENSGALG00000008233(BUB1),ENSGALG00000005973(LCMT1),ENSGALG00000007839(NCAM1),ENSGALG00000016831(PCID2),ENSGALG00000017159(ATM),ENSGALG00000026734(GABPB2),ENSGALG00000011967(MAD2L1),ENSGALG00000014801(NDC80),	0.0738409	1
GO:0008088	axo-dendritic transport	biological_process	11	3189	18	10155	ENSGALG00000001163(NDEL1),ENSGALG00000040735(BLOC1S6),ENSGALG00000005834(PAFAH1B1),ENSGALG00000026796(SNAPIN),ENSGALG00000012703(DTNBP1),ENSGALG00000015844(SOD1),ENSGALG00000011870(HIF1A),ENSGALG00000000314(NEFL),ENSGALG00000005794(BLOC1S2),ENSGALG00000026822(WDR81),ENSGALG00000038155(AP3M2),	0.0738409	1
GO:0032355	response to estradiol	biological_process	11	3189	18	10155	ENSGALG00000003267(STAT3),ENSGALG00000038089(EGFR),ENSGALG00000000172(MYOG),ENSGALG00000006216(MYOD1),ENSGALG00000014994(CRHBP),ENSGALG00000003473(SFRP1),ENSGALG00000037246(RAMP3),ENSGALG00000038848(MSX2),ENSGALG00000010866(AREG),ENSGALG00000011295(SOCS2),ENSGALG00000004418(SSTR2),	0.0738409	1
GO:0043462	regulation of ATPase activity	biological_process	11	3189	18	10155	ENSGALG00000002701(DNAJC9),ENSGALG00000010463(AHSA1),ENSGALG00000000585(MYL4),ENSGALG00000002764(ATP1B3),ENSGALG00000011715(HSPA2),ENSGALG00000006572(TNNT3),ENSGALG00000017168(SLN),ENSGALG00000001459(TNNC1),ENSGALG00000004809(PPIF),ENSGALG00000010410(PFN2),ENSGALG00000004420(SDK1),	0.0738409	1
GO:0016572	histone phosphorylation	biological_process	11	3189	18	10155	ENSGALG00000000972(PBX3),ENSGALG00000010826(PRKAA2),ENSGALG00000042418(CHEK1),ENSGALG00000030580(RPS6KA5),ENSGALG00000017159(ATM),ENSGALG00000025950(PRKCA),ENSGALG00000014832(PRKAA1),ENSGALG00000007768(AURKA),ENSGALG00000040141(H2AFY),ENSGALG00000001420(RALGAPB),ENSGALG00000035576(CDK9),	0.0738409	1
GO:0043487	regulation of RNA stability	biological_process	17	3189	32	10155	ENSGALG00000000726(ELAVL1),ENSGALG00000011555(QKI),ENSGALG00000004667(SMG7),ENSGALG00000003045(E2F1),ENSGALG00000002144(THRAP3),ENSGALG00000002124(ZDHHC8),ENSGALG00000040224(TIRAP),ENSGALG00000011184(HNRNPD),ENSGALG00000042981(CARHSP1),ENSGALG00000012712(RBM24),ENSGALG00000016831(PCID2),ENSGALG00000009802(ANGEL2),ENSGALG00000039228(Zfp36l1),ENSGALG00000007585(NIT1),ENSGALG00000004587(RC3H1),ENSGA…	0.0739459	1
GO:0005484	SNAP receptor activity	molecular_function	17	3189	32	10155	ENSGALG00000009526(VTI1B),ENSGALG00000003265(PTP4A2),ENSGALG00000013649(CNOT7),ENSGALG00000000723(STX12),ENSGALG00000009003(SNAP25),ENSGALG00000002882(BNIP1),ENSGALG00000003880(STX6),ENSGALG00000039791(DOLPP1),ENSGALG00000005701(IP6K2),ENSGALG00000004172(BET1L),ENSGALG00000001238(STX8),ENSGALG00000004326(GOSR1),ENSGALG00000013462(STX17),ENSGALG00000009097(SNAP23),ENSGALG00000001313(EIF4H),ENSGALG…	0.0739459	1
GO:0051272	positive regulation of cellular component movement	biological_process	78	3189	196	10155	ENSGALG00000013605(LRRC16A),ENSGALG00000006038(TGFBR3),ENSGALG00000004594(CD74),ENSGALG00000000949(HBEGF),ENSGALG00000000839(WNT11),ENSGALG00000007615(RAB11A),ENSGALG00000016558(VEGFD),ENSGALG00000002599(ARHGEF39),ENSGALG00000028256(CCL19),ENSGALG00000042875(HMGB1),ENSGALG00000031960(Lef-1),ENSGALG00000007130(cRac1A),ENSGALG00000011686(SEMA5B),ENSGALG00000008018(SNAI1),ENSGALG00000011708(MYLK),EN…	0.0747392	1
GO:0071310	cellular response to organic substance	biological_process	325	3189	923	10155	ENSGALG00000028519(CCR10),ENSGALG00000005638(IL2RG),ENSGALG00000002375(NOTCH1),ENSGALG00000027947(GHSR),ENSGALG00000004267(SIGIRR),ENSGALG00000039099(MAPK9),ENSGALG00000015995(PTPRA),ENSGALG00000010346(TGFB3),ENSGALG00000014712(SLC38A9),ENSGALG00000011332(ANKZF1),ENSGALG00000009100(FSHR),ENSGALG00000003282(STAT5B),ENSGALG00000036807(NOD1),ENSGALG00000000122(GNB2L1),ENSGALG00000001768(TENM2),ENSGA…	0.0750866	1
GO:0010770	positive regulation of cell morphogenesis involved in differentiation	biological_process	35	3189	78	10155	ENSGALG00000008302(CIB1),ENSGALG00000010346(TGFB3),ENSGALG00000011347(IHH),ENSGALG00000007531(ZFYVE27),ENSGALG00000001076(LIMK1),ENSGALG00000008018(SNAI1),ENSGALG00000012799(RREB1),ENSGALG00000002375(NOTCH1),ENSGALG00000007130(cRac1A),ENSGALG00000031960(Lef-1),ENSGALG00000011452(ARPC2),ENSGALG00000004796(CDC42),ENSGALG00000006390(CRKL),ENSGALG00000008437(NET1),ENSGALG00000010697(SEMA4D),ENSGALG00…	0.0757061	1
GO:0001959	regulation of cytokine-mediated signaling pathway	biological_process	19	3189	37	10155	ENSGALG00000021611(RABGEF1),ENSGALG00000010175(HSP90AB1),ENSGALG00000014297(IRF7),ENSGALG00000005834(PAFAH1B1),ENSGALG00000004267(SIGIRR),ENSGALG00000013867(PTPN2),ENSGALG00000002225(RFFL),ENSGALG00000004594(CD74),ENSGALG00000043535(RIPK2),ENSGALG00000014984(F2RL1),ENSGALG00000029983(ANGPT1),ENSGALG00000002908(TRAIP),ENSGALG00000024391(CACTIN),ENSGALG00000014290(UBE2K),ENSGALG00000002878(CREBRF),…	0.075794	1
GO:0051668	localization within membrane	biological_process	19	3189	37	10155	ENSGALG00000011091(NUP133),ENSGALG00000021683(RER1),ENSGALG00000011241(RFTN1),ENSGALG00000002263(KLHL6),ENSGALG00000031893(RALA),ENSGALG00000009587(GPHN),ENSGALG00000000919(PIGR),ENSGALG00000007511(ITGB2),ENSGALG00000006201(TBC1D20),ENSGALG00000006908(DLG1),ENSGALG00000000518(KLHL12),ENSGALG00000017394(INSIG1),ENSGALG00000014064(WDR19),ENSGALG00000005483(CDH13),ENSGALG00000007549(VAPB),ENSGALG000…	0.075794	1
GO:0006892	post-Golgi vesicle-mediated transport	biological_process	19	3189	37	10155	ENSGALG00000000848(AP1G1),ENSGALG00000003483(GOLGA7),ENSGALG00000000712(RAB29),ENSGALG00000000122(GNB2L1),ENSGALG00000007476(VAMP7),ENSGALG00000016728(RP2),ENSGALG00000010543(EPS15),ENSGALG00000000579(VAMP3),ENSGALG00000013738(OPTN),ENSGALG00000001474(RAB14),ENSGALG00000013778(EXOC1),ENSGALG00000012837(EXOC2),ENSGALG00000008847(VPS54),ENSGALG00000022874(RAB31),ENSGALG00000009526(VTI1B),ENSGALG000…	0.075794	1
GO:0034644	cellular response to UV	biological_process	19	3189	37	10155	ENSGALG00000008218(DDB2),ENSGALG00000029000(HYAL3),ENSGALG00000007199(TRIAP1),ENSGALG00000042418(CHEK1),ENSGALG00000028318(CDKN1A),ENSGALG00000031493(BAK1),ENSGALG00000009451(PPID),ENSGALG00000042333(DDB1),ENSGALG00000003559(ACTR5),ENSGALG00000005569(USP47),ENSGALG00000040008(STK11),ENSGALG00000010331(MME),ENSGALG00000002222(NOC2L),ENSGALG00000001955(AANAT),ENSGALG00000013342(GBX2),ENSGALG0000004…	0.075794	1
GO:0055013	cardiac muscle cell development	biological_process	14	3189	25	10155	ENSGALG00000008945(NEXN),ENSGALG00000006520(MYH11),ENSGALG00000002886(NKX2-5),ENSGALG00000036043(TBX3),ENSGALG00000012429(BMP4),ENSGALG00000000120(BMP10),ENSGALG00000009976(LRRC10),ENSGALG00000014463(ACTN2),ENSGALG00000013124(FHOD3),ENSGALG00000013968(SGCB),ENSGALG00000001183(MYH10),ENSGALG00000016797(FHL2),ENSGALG00000008351(CAV3),ENSGALG00000009791(PROX1),	0.0760646	1
GO:0016126	sterol biosynthetic process	biological_process	14	3189	25	10155	ENSGALG00000031255(FGF1),ENSGALG00000028046(INSIG2),ENSGALG00000015844(SOD1),ENSGALG00000026081(RBM38),ENSGALG00000028685(SEMA5A),ENSGALG00000027188(SREBF1),ENSGALG00000007267(MVD),ENSGALG00000010798(DHCR24),ENSGALG00000037852(HSD17B7),ENSGALG00000009560(MSMO1),ENSGALG00000014948(HMGCR),ENSGALG00000017394(INSIG1),ENSGALG00000016665(FDFT1),ENSGALG00000009365(CYP51),	0.0760646	1
GO:0033674	positive regulation of kinase activity	biological_process	92	3189	236	10155	ENSGALG00000006546(CD81),ENSGALG00000004530(MMD2),ENSGALG00000038634(KIT),ENSGALG00000003011(TOM1L1),ENSGALG00000029983(ANGPT1),ENSGALG00000026328(MIEN1),ENSGALG00000011442(TGFBR2),ENSGALG00000027058(EMP2),ENSGALG00000002346(CLSPN),ENSGALG00000015844(SOD1),ENSGALG00000000681(PAK1),ENSGALG00000003642(PDGF-A),ENSGALG00000006462(PPP2CA),ENSGALG00000015471(CCNC),ENSGALG00000028318(CDKN1A),ENSGALG0000…	0.0765479	1
GO:0005773	vacuole	cellular_component	93	3189	239	10155	ENSGALG00000009097(SNAP23),ENSGALG00000007220(FTH1),ENSGALG00000010091(ATP6V0B),ENSGALG00000000430(SPPL2B),ENSGALG00000035378(DNAJC5),ENSGALG00000027526(COL9A2),ENSGALG00000013738(OPTN),ENSGALG00000028935(BCL10),ENSGALG00000014723(GABARAPL1),ENSGALG00000010237(NPC2),ENSGALG00000004212(ADAM10),ENSGALG00000036876(TMEM230),ENSGALG00000033204(PQLC2),ENSGALG00000015916(SLC17A5),ENSGALG00000036380(SLC4…	0.0773556	1
GO:0048468	cell development	biological_process	340	3189	969	10155	ENSGALG00000007615(RAB11A),ENSGALG00000037352(SOX14),ENSGALG00000000839(WNT11),ENSGALG00000015348(ALCAM),ENSGALG00000004237(PRKAR1A),ENSGALG00000016899(DCT),ENSGALG00000007945(CRYAB),ENSGALG00000006374(TBX6),ENSGALG00000005713(NCKIPSD),ENSGALG00000008473(PLXND1),ENSGALG00000041200(ZNF706),ENSGALG00000007531(ZFYVE27),ENSGALG00000000726(ELAVL1),ENSGALG00000038084(GNAT2),ENSGALG00000001275(PDCL),ENS…	0.077462	1
GO:0009653	anatomical structure morphogenesis	biological_process	430	3189	1241	10155	ENSGALG00000032746(Enpp2),ENSGALG00000009241(SFRP2),ENSGALG00000014977(GSK3B),ENSGALG00000011555(QKI),ENSGALG00000010697(SEMA4D),ENSGALG00000009274(HOXD12),ENSGALG00000011228(WARS),ENSGALG00000001141(HES5),ENSGALG00000004170(ADA),ENSGALG00000008908(NEUROD1),ENSGALG00000014496(Prom1),ENSGALG00000015177(GNAQ),ENSGALG00000035140(TMEM106B),ENSGALG00000006141(POFUT2),ENSGALG00000027247(EOMES),ENSGALG0…	0.0779255	1
GO:0060325	face morphogenesis	biological_process	10	3189	16	10155	ENSGALG00000009129(DLX5),ENSGALG00000010114(PAX9),ENSGALG00000004821(PTPN11),ENSGALG00000031960(Lef-1),ENSGALG00000011442(TGFBR2),ENSGALG00000015013(MSX1),ENSGALG00000001449(STRA6),ENSGALG00000000839(WNT11),ENSGALG00000010346(TGFB3),ENSGALG00000004553(SGPL1),	0.0783553	1
GO:0070888	E-box binding	molecular_function	10	3189	16	10155	ENSGALG00000004304(TCF12),ENSGALG00000013793(CLOCK),ENSGALG00000023296(TAL1),ENSGALG00000029024(TCF21),ENSGALG00000029692(NEUROG1),ENSGALG00000000172(MYOG),ENSGALG00000008908(NEUROD1),ENSGALG00000001093(TCF3),ENSGALG00000029892(LMO2),ENSGALG00000011870(HIF1A),	0.0783553	1
GO:0048754	branching morphogenesis of an epithelial tube	biological_process	33	3189	73	10155	ENSGALG00000025929(HOXA5),ENSGALG00000029024(TCF21),ENSGALG00000011117(AGT),ENSGALG00000009241(SFRP2),ENSGALG00000002022(B4GALT1),ENSGALG00000012620(PTCH1),ENSGALG00000040834(LGR4),ENSGALG00000007706(FGF8),ENSGALG00000031960(Lef-1),ENSGALG00000002375(NOTCH1),ENSGALG00000011358(WNT6),ENSGALG00000026306(CTNNBIP1),ENSGALG00000008473(PLXND1),ENSGALG00000008351(CAV3),ENSGALG00000013342(GBX2),ENSGALG00…	0.0783573	1
GO:0015934	large ribosomal subunit	cellular_component	33	3189	73	10155	ENSGALG00000027070(TIMP2),ENSGALG00000002605(MRPL17),ENSGALG00000035252(RPL7),ENSGALG00000002699(VAV2),ENSGALG00000000618(ZCCHC17),ENSGALG00000007711(RPL4),ENSGALG00000027682(C12orf66),ENSGALG00000029897(RPL30),ENSGALG00000014435(MRPL51),ENSGALG00000013759(MRPL47),ENSGALG00000027035(RPL21),ENSGALG00000008746(MRPL41),ENSGALG00000014387(MRPL10),ENSGALG00000014833(RPL37),ENSGALG00000005398(HAGH),ENS…	0.0783573	1
GO:0043401	steroid hormone mediated signaling pathway	biological_process	42	3189	97	10155	ENSGALG00000003759(RORA),ENSGALG00000010035(NR3C2),ENSGALG00000016995(MED4),ENSGALG00000003297(HDAC1),ENSGALG00000017195(PGR),ENSGALG00000033090(VDR),ENSGALG00000030879(AR),ENSGALG00000003547(SKP2),ENSGALG00000011294(THRB),ENSGALG00000017218(MED17),ENSGALG00000002182(NR5A2),ENSGALG00000011801(ESR2),ENSGALG00000039434(PIAS2),ENSGALG00000002878(CREBRF),ENSGALG00000002093(NR2E3),ENSGALG00000000681(P…	0.0785438	1
GO:0018205	peptidyl-lysine modification	biological_process	72	3189	180	10155	ENSGALG00000008014(CEBPB),ENSGALG00000011104(GCG),ENSGALG00000002070(SAP130),ENSGALG00000027838(HMG20B),ENSGALG00000009942(MDM2),ENSGALG00000012453(EPC2),ENSGALG00000041641(HMG20A),ENSGALG00000008545(SENP5),ENSGALG00000002659(WDR5),ENSGALG00000008485(CCNYL1),ENSGALG00000030580(RPS6KA5),ENSGALG00000024051(SETDB1),ENSGALG00000005425(OGT),ENSGALG00000009800(SETD7),ENSGALG00000005858(DR1),ENSGALG0000…	0.0801339	1
GO:0001725	stress fiber	cellular_component	16	3189	30	10155	ENSGALG00000013537(TPM3),ENSGALG00000012017(DAAM1),ENSGALG00000042458(ACTN1),ENSGALG00000005285(TBX4),ENSGALG00000041634(ACTG2),ENSGALG00000011708(MYLK),ENSGALG00000003103(MST1R),ENSGALG00000026159(PDLIM7),ENSGALG00000001183(MYH10),ENSGALG00000014688(ZYX),ENSGALG00000007247(PXN),ENSGALG00000003636(FBLIM1),ENSGALG00000000318(CSRP1),ENSGALG00000028567(MYL9),ENSGALG00000040244(SEPT9),ENSGALG00000011…	0.0801511	1
GO:0003281	ventricular septum development	biological_process	16	3189	30	10155	ENSGALG00000011442(TGFBR2),ENSGALG00000001449(STRA6),ENSGALG00000000839(WNT11),ENSGALG00000041365(SALL4),ENSGALG00000035016(ID2),ENSGALG00000009791(PROX1),ENSGALG00000009966(FRS2),ENSGALG00000002375(NOTCH1),ENSGALG00000006252(LMO4),ENSGALG00000033179(ChALK5),ENSGALG00000036043(TBX3),ENSGALG00000006099(ZFPM1),ENSGALG00000002886(NKX2-5),ENSGALG00000006088(DCTN5),ENSGALG00000009942(MDM2),ENSGALG0000…	0.0801511	1
GO:2001244	positive regulation of intrinsic apoptotic signaling pathway	biological_process	16	3189	30	10155	ENSGALG00000007650(SLC9A3R1),ENSGALG00000012929(DNM1L),ENSGALG00000013867(PTPN2),ENSGALG00000015844(SOD1),ENSGALG00000000466(LCK),ENSGALG00000010997(DFNA5),ENSGALG00000004220(SERINC3),ENSGALG00000002514(SFPQ),ENSGALG00000036642(rad9),ENSGALG00000016799(NCK2),ENSGALG00000017330(RPS3),ENSGALG00000015013(MSX1),ENSGALG00000036196(Mtch2),ENSGALG00000005772(BOK),ENSGALG00000003916(SIAH1),ENSGALG0000000…	0.0801511	1
GO:0002695	negative regulation of leukocyte activation	biological_process	26	3189	55	10155	ENSGALG00000008014(CEBPB),ENSGALG00000042875(HMGB1),ENSGALG00000021611(RABGEF1),ENSGALG00000006785(IRF1),ENSGALG00000000209(PRNP),ENSGALG00000008631(TYRO3),ENSGALG00000008666(CTLA4),ENSGALG00000009071(HMGB3),ENSGALG00000007357(BCL6),ENSGALG00000012569(FBXO7),ENSGALG00000008837(PELI1),ENSGALG00000003932(SDC4),ENSGALG00000013867(PTPN2),ENSGALG00000020316(IL13RA2),ENSGALG00000010961(IGF2BP3),ENSGALG…	0.0806606	1
GO:0048565	digestive tract development	biological_process	26	3189	55	10155	ENSGALG00000000839(WNT11),ENSGALG00000001021(MYOCD),ENSGALG00000038089(EGFR),ENSGALG00000001449(STRA6),ENSGALG00000016997(RB1),ENSGALG00000004170(ADA),ENSGALG00000035016(ID2),ENSGALG00000009752(C1GALT1),ENSGALG00000040834(LGR4),ENSGALG00000012885(BCL2),ENSGALG00000003473(SFRP1),ENSGALG00000007515(SFRP5),ENSGALG00000011298(RARB),ENSGALG00000007324(TP63),ENSGALG00000025929(HOXA5),ENSGALG00000006038…	0.0806606	1
GO:0071902	positive regulation of protein serine/threonine kinase activity	biological_process	54	3189	130	10155	ENSGALG00000038634(KIT),ENSGALG00000006546(CD81),ENSGALG00000015844(SOD1),ENSGALG00000000681(PAK1),ENSGALG00000003642(PDGF-A),ENSGALG00000006462(PPP2CA),ENSGALG00000015471(CCNC),ENSGALG00000008733(LPAR3),ENSGALG00000031255(FGF1),ENSGALG00000006016(PASK),ENSGALG00000000550(STRADA),ENSGALG00000001289(SHC2),ENSGALG00000004821(PTPN11),ENSGALG00000011715(HSPA2),ENSGALG00000017242(FZD4),ENSGALG00000025…	0.080912	1
GO:0019318	hexose metabolic process	biological_process	43	3189	100	10155	ENSGALG00000010899(G6PC2),ENSGALG00000016600(POMC),ENSGALG00000007326(PMM2),ENSGALG00000014832(PRKAA1),ENSGALG00000013867(PTPN2),ENSGALG00000012612(FBP2),ENSGALG00000006016(PASK),ENSGALG00000004047(GALE),ENSGALG00000003759(RORA),ENSGALG00000036201(GALK2),ENSGALG00000011016(PGM1),ENSGALG00000027641(DUSP14),ENSGALG00000001117(PFKFB2),ENSGALG00000002099(PFKFB4),ENSGALG00000032544(ALDH5A1),ENSGALG000…	0.0811633	1
GO:0010975	regulation of neuron projection development	biological_process	73	3189	183	10155	ENSGALG00000002804(RND2),ENSGALG00000004741(EPHB2),ENSGALG00000014977(GSK3B),ENSGALG00000009241(SFRP2),ENSGALG00000002160(B2M),ENSGALG00000041094(SYT1),ENSGALG00000008898(GRIN1),ENSGALG00000015729(LPAR1),ENSGALG00000003473(SFRP1),ENSGALG00000001412(SEMA7A),ENSGALG00000009003(SNAP25),ENSGALG00000021572(SSH2),ENSGALG00000007582(DPYSL3),ENSGALG00000000712(RAB29),ENSGALG00000015244(TBX19),ENSGALG0000…	0.0813414	1
GO:0000976	transcription regulatory region sequence-specific DNA binding	molecular_function	124	3189	329	10155	ENSGALG00000002703(TFAM),ENSGALG00000012702(JARID2),ENSGALG00000003199(Mlx),ENSGALG00000001021(MYOCD),ENSGALG00000011801(ESR2),ENSGALG00000035487(SP1),ENSGALG00000040141(H2AFY),ENSGALG00000003424(LMX1A),ENSGALG00000005689(Pax-2),ENSGALG00000010924(cNFI-A),ENSGALG00000014297(IRF7),ENSGALG00000041267(BMI1),ENSGALG00000006968(HNF1A),ENSGALG00000010794(MEOX2),ENSGALG00000038059(LXR),ENSGALG0000004008…	0.0814248	1
GO:0050673	epithelial cell proliferation	biological_process	68	3189	169	10155	ENSGALG00000003476(ERN1),ENSGALG00000001141(HES5),ENSGALG00000005802(FLT4),ENSGALG00000000551(C6orf89),ENSGALG00000008014(CEBPB),ENSGALG00000005483(CDH13),ENSGALG00000009626(THBS1),ENSGALG00000006052(WDR48),ENSGALG00000009100(FSHR),ENSGALG00000012799(RREB1),ENSGALG00000002375(NOTCH1),ENSGALG00000024024(TGFA),ENSGALG00000033179(ChALK5),ENSGALG00000011856(FMC1),ENSGALG00000009241(SFRP2),ENSGALG0000…	0.0815942	1
GO:0016290	palmitoyl-CoA hydrolase activity	molecular_function	4	3189	4	10155	ENSGALG00000003936(PPT1),ENSGALG00000000652(ACOT7),ENSGALG00000011163(GNPAT),ENSGALG00000006842(ACOT8),	0.0816916	1
GO:0004971	AMPA glutamate receptor activity	molecular_function	4	3189	4	10155	ENSGALG00000009405(GRIA2),ENSGALG00000004083(GRIA1),ENSGALG00000001238(STX8),ENSGALG00000019867(WDCP),	0.0816916	1
GO:0034137	positive regulation of toll-like receptor 2 signaling pathway	biological_process	4	3189	4	10155	ENSGALG00000029367(CYBA),ENSGALG00000040224(TIRAP),ENSGALG00000014984(F2RL1),ENSGALG00000042875(HMGB1),	0.0816916	1
GO:0006977	DNA damage response, signal transduction by p53 class mediator resulting in cell cycle arrest	biological_process	4	3189	4	10155	ENSGALG00000014698(CASP2),ENSGALG00000028318(CDKN1A),ENSGALG00000011297(CRADD),ENSGALG00000009942(MDM2),	0.0816916	1
GO:0006268	DNA unwinding involved in DNA replication	biological_process	4	3189	4	10155	ENSGALG00000030313(RAD51A),ENSGALG00000012348(MCM6),ENSGALG00000017627(TWNK),ENSGALG00000006037(MCM2),	0.0816916	1
GO:1901563	response to camptothecin	biological_process	4	3189	4	10155	ENSGALG00000008256(BLM),ENSGALG00000014832(PRKAA1),ENSGALG00000002424(RECQL5),ENSGALG00000030313(RAD51A),	0.0816916	1
GO:0010667	negative regulation of cardiac muscle cell apoptotic process	biological_process	4	3189	4	10155	ENSGALG00000009241(SFRP2),ENSGALG00000002886(NKX2-5),ENSGALG00000006418(PDPK1),ENSGALG00000001021(MYOCD),	0.0816916	1
GO:0038110	interleukin-2-mediated signaling pathway	biological_process	4	3189	4	10155	ENSGALG00000012472(IL2RB),ENSGALG00000013867(PTPN2),ENSGALG00000012613(FBP1),ENSGALG00000011031(JAK1),	0.0816916	1
GO:1903899	positive regulation of PERK-mediated unfolded protein response	biological_process	4	3189	4	10155	ENSGALG00000014248(TMEM33),ENSGALG00000013867(PTPN2),ENSGALG00000005772(BOK),ENSGALG00000010825(AGR2),	0.0816916	1
GO:0015684	ferrous iron transport	biological_process	4	3189	4	10155	ENSGALG00000043618(SLC40A1),ENSGALG00000002160(B2M),ENSGALG00000007479(SLC25A28),ENSGALG00000026796(SNAPIN),	0.0816916	1
GO:0010038	response to metal ion	biological_process	34	3189	76	10155	ENSGALG00000007623(CACNA1G),ENSGALG00000004562(HVCN1),ENSGALG00000001262(CLIC4),ENSGALG00000010044(KCNMB4),ENSGALG00000014994(CRHBP),ENSGALG00000004980(kcnma1),ENSGALG00000011118(MIER1),ENSGALG00000012885(BCL2),ENSGALG00000035016(ID2),ENSGALG00000002118(KCNMB1),ENSGALG00000012865(BRAF),ENSGALG00000005703(SLC30A4),ENSGALG00000011875(TRPC3),ENSGALG00000000209(PRNP),ENSGALG00000013400(PDCD6),ENSGALG…	0.0819842	1
GO:1902850	microtubule cytoskeleton organization involved in mitosis	biological_process	18	3189	35	10155	ENSGALG00000003454(ZNF207),ENSGALG00000043573(CHMP4C),ENSGALG00000006267(TPX2),ENSGALG00000001017(WRAP73),ENSGALG00000007585(NIT1),ENSGALG00000007615(RAB11A),ENSGALG00000008713(BIRC5),ENSGALG00000006604(KIF3B),ENSGALG00000008549(TUBGCP4),ENSGALG00000016932(MZT1),ENSGALG00000006110(PLK1),ENSGALG00000038054(FAM175B),ENSGALG00000013160(CHMP5),ENSGALG00000040746(CHMP1B),ENSGALG00000003503(MYBL2),ENSG…	0.0823301	1
GO:0060236	regulation of mitotic spindle organization	biological_process	9	3189	14	10155	ENSGALG00000006161(CHMP1A),ENSGALG00000043573(CHMP4C),ENSGALG00000006110(PLK1),ENSGALG00000006267(TPX2),ENSGALG00000004517(PARP3),ENSGALG00000013160(CHMP5),ENSGALG00000002095(CHMP4B),ENSGALG00000040746(CHMP1B),ENSGALG00000015496(CHMP2B),	0.0826814	1
GO:0048745	smooth muscle tissue development	biological_process	9	3189	14	10155	ENSGALG00000012429(BMP4),ENSGALG00000011708(MYLK),ENSGALG00000009791(PROX1),ENSGALG00000016473(OSR1),ENSGALG00000001449(STRA6),ENSGALG00000015144(ZFAND5),ENSGALG00000007324(TP63),ENSGALG00000027151(FKBP12),ENSGALG00000029401(Six1),	0.0826814	1
GO:0016197	endosomal transport	biological_process	51	3189	122	10155	ENSGALG00000042071(VPS53),ENSGALG00000000769(RAB7B),ENSGALG00000014387(MRPL10),ENSGALG00000005337(SNX2),ENSGALG00000000848(AP1G1),ENSGALG00000007476(VAMP7),ENSGALG00000040735(BLOC1S6),ENSGALG00000012265(MICALL1),ENSGALG00000014463(ACTN2),ENSGALG00000005659(SNX12),ENSGALG00000009526(VTI1B),ENSGALG00000027058(EMP2),ENSGALG00000037492(MGRN1),ENSGALG00000007308(RAB35),ENSGALG00000032732(KIAA0196),ENS…	0.082851	1
GO:0042325	regulation of phosphorylation	biological_process	250	3189	701	10155	ENSGALG00000011442(TGFBR2),ENSGALG00000011343(CNPPD1),ENSGALG00000012885(BCL2),ENSGALG00000040141(H2AFY),ENSGALG00000038634(KIT),ENSGALG00000004263(MYDGF),ENSGALG00000026328(MIEN1),ENSGALG00000024391(CACTIN),ENSGALG00000031255(FGF1),ENSGALG00000000550(STRADA),ENSGALG00000003932(SDC4),ENSGALG00000000209(PRNP),ENSGALG00000013907(KDR),ENSGALG00000002971(NSD1),ENSGALG00000000839(WNT11),ENSGALG0000000…	0.0828825	1
GO:0004722	protein serine/threonine phosphatase activity	molecular_function	20	3189	40	10155	ENSGALG00000028203(SPRED1),ENSGALG00000008051(MTMR3),ENSGALG00000000235(PPP2R2A),ENSGALG00000001489(SSU72),ENSGALG00000003672(UBLCP1),ENSGALG00000010026(PPP1CB),ENSGALG00000012220(CDKN3),ENSGALG00000005305(ACKR2),ENSGALG00000012150(TAB1),ENSGALG00000010582(PPA2),ENSGALG00000005243(PPP3CB),ENSGALG00000011266(PPM1K),ENSGALG00000000466(LCK),ENSGALG00000012275(EPM2A),ENSGALG00000015531(PPP2R2C),ENSGA…	0.0831392	1
GO:0071900	regulation of protein serine/threonine kinase activity	biological_process	87	3189	223	10155	ENSGALG00000012703(DTNBP1),ENSGALG00000008485(CCNYL1),ENSGALG00000038241(CART),ENSGALG00000003476(ERN1),ENSGALG00000016427(ADAM17),ENSGALG00000016457(TRIB2),ENSGALG00000008302(CIB1),ENSGALG00000013892(MAP3K5),ENSGALG00000026167(PIK3R5),ENSGALG00000006110(PLK1),ENSGALG00000009626(THBS1),ENSGALG00000015216(SYK),ENSGALG00000005017(DUSP13),ENSGALG00000017330(RPS3),ENSGALG00000023066(DNAJA1),ENSGALG00…	0.0835698	1
GO:0051650	establishment of vesicle localization	biological_process	44	3189	103	10155	ENSGALG00000012703(DTNBP1),ENSGALG00000004326(GOSR1),ENSGALG00000027947(GHSR),ENSGALG00000010318(TMED10),ENSGALG00000001163(NDEL1),ENSGALG00000031582(RAB1A),ENSGALG00000026822(WDR81),ENSGALG00000009722(DYNC1I1),ENSGALG00000008313(NAPB),ENSGALG00000023395(PLIN1),ENSGALG00000011272(RAB5A),ENSGALG00000001313(EIF4H),ENSGALG00000012388(PCMT1),ENSGALG00000005974(COL6A1),ENSGALG00000007615(RAB11A),ENSGA…	0.0837263	1
GO:0010720	positive regulation of cell development	biological_process	81	3189	206	10155	ENSGALG00000009900(PRKD1),ENSGALG00000012865(BRAF),ENSGALG00000007476(VAMP7),ENSGALG00000033353(RIT2),ENSGALG00000008836(ATP6AP1),ENSGALG00000011870(HIF1A),ENSGALG00000009791(PROX1),ENSGALG00000003977(TWF2),ENSGALG00000004304(TCF12),ENSGALG00000011350(NEGR1),ENSGALG00000040008(STK11),ENSGALG00000003472(VWC2L),ENSGALG00000029692(NEUROG1),ENSGALG00000012429(BMP4),ENSGALG00000003078(MMD),ENSGALG0000…	0.0838675	1
GO:0005770	late endosome	cellular_component	32	3189	71	10155	ENSGALG00000010746(TMEM59),ENSGALG00000004357(ANXA6),ENSGALG00000004435(RAB27A),ENSGALG00000041844(DERL2),ENSGALG00000008496(VPS18),ENSGALG00000001872(SDF4),ENSGALG00000004594(CD74),ENSGALG00000011649(ATG9A),ENSGALG00000015496(CHMP2B),ENSGALG00000004375(VPS35),ENSGALG00000004628(CTNS),ENSGALG00000002095(CHMP4B),ENSGALG00000026428(CHMP6),ENSGALG00000010459(VIPAS39),ENSGALG00000000055(LAMTOR3),ENSG…	0.0849257	1
GO:0043409	negative regulation of MAPK cascade	biological_process	32	3189	71	10155	ENSGALG00000017077(HSPH1),ENSGALG00000009241(SFRP2),ENSGALG00000010961(IGF2BP3),ENSGALG00000001633(DUSP26),ENSGALG00000016281(DMD),ENSGALG00000003473(SFRP1),ENSGALG00000011207(DUSP6),ENSGALG00000014561(PTPN6),ENSGALG00000023066(DNAJA1),ENSGALG00000017034(FOXO1),ENSGALG00000041650(DUSP7),ENSGALG00000012023(DACT1),ENSGALG00000036452(CDK5RAP3),ENSGALG00000002634(HDAC3),ENSGALG00000008351(CAV3),ENSGA…	0.0849257	1
GO:0001883	purine nucleoside binding	molecular_function	461	3189	1338	10155	ENSGALG00000039830(DHX30),ENSGALG00000004038(ADAL),ENSGALG00000014331(FKBP4),ENSGALG00000008703(RFC4),ENSGALG00000009621(ACTB),ENSGALG00000007967(FDXACB1),ENSGALG00000009476(CDK6),ENSGALG00000004082(TAOK1),ENSGALG00000027874(CHAC1),ENSGALG00000003812(UBE2F),ENSGALG00000016451(ROCK2),ENSGALG00000013785(GNAL),ENSGALG00000000907(KARS),ENSGALG00000026313(RND3),ENSGALG00000005667(UBE2G2),ENSGALG000000…	0.0850098	1
GO:0008092	cytoskeletal protein binding	molecular_function	198	3189	547	10155	ENSGALG00000004353(TBCA),ENSGALG00000008073(NF2),ENSGALG00000014463(ACTN2),ENSGALG00000040735(BLOC1S6),ENSGALG00000009915(EML4),ENSGALG00000006221(KIF1A),ENSGALG00000013232(RHBG),ENSGALG00000001420(RALGAPB),ENSGALG00000009976(LRRC10),ENSGALG00000015664(ADD1),ENSGALG00000005414(MSRB1),ENSGALG00000042784(TPPP),ENSGALG00000005017(DUSP13),ENSGALG00000008691(SNX5),ENSGALG00000016886(FARP1),ENSGALG0000…	0.0851259	1
GO:0019722	calcium-mediated signaling	biological_process	27	3189	58	10155	ENSGALG00000015018(CASQ2),ENSGALG00000001486(ZAP70),ENSGALG00000005243(PPP3CB),ENSGALG00000016615(GPR143),ENSGALG00000003901(P2RX4),ENSGALG00000004101(NMUR2),ENSGALG00000016281(DMD),ENSGALG00000006418(PDPK1),ENSGALG00000004170(ADA),ENSGALG00000015216(SYK),ENSGALG00000004282(RCAN3),ENSGALG00000023648(PPP3R1),ENSGALG00000032518(NCALD),ENSGALG00000029502(CLIC2),ENSGALG00000008302(CIB1),ENSGALG000000…	0.085676	1
GO:0002532	production of molecular mediator involved in inflammatory response	biological_process	8	3189	12	10155	ENSGALG00000027512(C5orf30),ENSGALG00000007476(VAMP7),ENSGALG00000026781(ALOX5AP),ENSGALG00000007001(TLR4),ENSGALG00000013627(SLC7A2),ENSGALG00000015216(SYK),ENSGALG00000009450(DUSP10),ENSGALG00000009097(SNAP23),	0.0865414	1
GO:0021952	central nervous system projection neuron axonogenesis	biological_process	8	3189	12	10155	ENSGALG00000000761(TSKU),ENSGALG00000005441(NFIB),ENSGALG00000028561(SZT2),ENSGALG00000005834(PAFAH1B1),ENSGALG00000015305(NR2E1),ENSGALG00000004741(EPHB2),ENSGALG00000007993(DCX),ENSGALG00000015244(TBX19),	0.0865414	1
GO:1902745	positive regulation of lamellipodium organization	biological_process	8	3189	12	10155	ENSGALG00000013605(LRRC16A),ENSGALG00000012456(RAC2),ENSGALG00000007130(cRac1A),ENSGALG00000011452(ARPC2),ENSGALG00000021442(CARMIL2),ENSGALG00000032746(Enpp2),ENSGALG00000003977(TWF2),ENSGALG00000012799(RREB1),	0.0865414	1
GO:1900117	regulation of execution phase of apoptosis	biological_process	8	3189	12	10155	ENSGALG00000004190(RNF34),ENSGALG00000002820(DFFA),ENSGALG00000006211(BCL2L1),ENSGALG00000005772(BOK),ENSGALG00000034500(CIDEA),ENSGALG00000002225(RFFL),ENSGALG00000011104(GCG),ENSGALG00000017330(RPS3),	0.0865414	1
GO:0033014	tetrapyrrole biosynthetic process	biological_process	8	3189	12	10155	ENSGALG00000015240(CPOX),ENSGALG00000003948(ALAS1),ENSGALG00000013688(UROS),ENSGALG00000010234(MMACHC),ENSGALG00000006968(HNF1A),ENSGALG00000042939(HMBS),ENSGALG00000008865(ALAD),ENSGALG00000001375(COX10),	0.0865414	1
GO:0050767	regulation of neurogenesis	biological_process	115	3189	304	10155	ENSGALG00000012865(BRAF),ENSGALG00000033353(RIT2),ENSGALG00000007476(VAMP7),ENSGALG00000012569(FBXO7),ENSGALG00000011870(HIF1A),ENSGALG00000003472(VWC2L),ENSGALG00000035950(NGFR),ENSGALG00000008614(TTL),ENSGALG00000012429(BMP4),ENSGALG00000010745(HMGB2),ENSGALG00000031062(BAG5),ENSGALG00000008073(NF2),ENSGALG00000003078(MMD),ENSGALG00000015117(DRD3),ENSGALG00000007582(DPYSL3),ENSGALG00000000712(R…	0.0867901	1
GO:0006513	protein monoubiquitination	biological_process	15	3189	28	10155	ENSGALG00000012075(DTX3L),ENSGALG00000000518(KLHL12),ENSGALG00000037219(RNF2),ENSGALG00000011286(UBE2E1),ENSGALG00000006052(WDR48),ENSGALG00000000102(UBE2T),ENSGALG00000015548(RNF20),ENSGALG00000008368(RAD18),ENSGALG00000008218(DDB2),ENSGALG00000002151(PEX12),ENSGALG00000008281(NEURL1),ENSGALG00000005084(TRIM37),ENSGALG00000037492(MGRN1),ENSGALG00000042333(DDB1),ENSGALG00000030022(FANCL),	0.0868872	1
GO:0050778	positive regulation of immune response	biological_process	78	3189	198	10155	ENSGALG00000012885(BCL2),ENSGALG00000007625(FADD),ENSGALG00000009903(IFNG),ENSGALG00000024391(CACTIN),ENSGALG00000016400(RSAD2),ENSGALG00000035733(CCR7),ENSGALG00000004587(RC3H1),ENSGALG00000011241(RFTN1),ENSGALG00000002263(KLHL6),ENSGALG00000007419(MASP1),ENSGALG00000028935(BCL10),ENSGALG00000006751(THY1),ENSGALG00000005158(WDFY1),ENSGALG00000005644(MYO1G),ENSGALG00000006837(TSPAN4),ENSGALG00000…	0.0870651	1
GO:0001085	RNA polymerase II transcription factor binding	molecular_function	25	3189	53	10155	ENSGALG00000005796(XBP1),ENSGALG00000027247(EOMES),ENSGALG00000016997(RB1),ENSGALG00000008908(NEUROD1),ENSGALG00000000699(WWP2),ENSGALG00000029892(LMO2),ENSGALG00000003478(GFI1B),ENSGALG00000011880(BBS7),ENSGALG00000003793(GTF2A2),ENSGALG00000001633(DUSP26),ENSGALG00000006374(TBX6),ENSGALG00000023296(TAL1),ENSGALG00000029983(ANGPT1),ENSGALG00000014977(GSK3B),ENSGALG00000003267(STAT3),ENSGALG00000…	0.0876659	1
GO:0006487	protein N-linked glycosylation	biological_process	30	3189	66	10155	ENSGALG00000014784(MAST4),ENSGALG00000010083(ST3GAL3),ENSGALG00000003128(EDEM2),ENSGALG00000037773(ST3GAL1),ENSGALG00000002651(ST3GAL2),ENSGALG00000005550(ST6GAL1),ENSGALG00000036443(FUT8),ENSGALG00000012763(GNPTAB),ENSGALG00000011465(STT3B),ENSGALG00000033790(MAN2A2),ENSGALG00000008539(ALG12),ENSGALG00000006033(GORASP1),ENSGALG00000002022(B4GALT1),ENSGALG00000009021(ST6GALNAC5),ENSGALG0000004273…	0.0877998	1
GO:0050793	regulation of developmental process	biological_process	357	3189	1024	10155	ENSGALG00000011347(IHH),ENSGALG00000006390(CRKL),ENSGALG00000002886(NKX2-5),ENSGALG00000028821(GLIPR2),ENSGALG00000017321(PLEKHB1),ENSGALG00000015729(LPAR1),ENSGALG00000003398(ADAM9),ENSGALG00000006566(TBCCD1),ENSGALG00000009791(PROX1),ENSGALG00000012671(prl),ENSGALG00000040008(STK11),ENSGALG00000007952(AMOT),ENSGALG00000029692(NEUROG1),ENSGALG00000011855(RHOJ),ENSGALG00000002112(CSF3R),ENSGALG00…	0.0878181	1
GO:0008542	visual learning	biological_process	12	3189	21	10155	ENSGALG00000014948(HMGCR),ENSGALG00000007145(ITGB1),ENSGALG00000039118(Meis2a.1),ENSGALG00000004191(RIC8A),ENSGALG00000005553(NLGN3),ENSGALG00000010094(B4GALT2),ENSGALG00000034225(DEAF1),ENSGALG00000012865(BRAF),ENSGALG00000011870(HIF1A),ENSGALG00000008898(GRIN1),ENSGALG00000015117(DRD3),ENSGALG00000004628(CTNS),	0.0883247	1
GO:0045576	mast cell activation	biological_process	12	3189	21	10155	ENSGALG00000009097(SNAP23),ENSGALG00000021611(RABGEF1),ENSGALG00000038634(KIT),ENSGALG00000010820(CHGA),ENSGALG00000001486(ZAP70),ENSGALG00000007476(VAMP7),ENSGALG00000012456(RAC2),ENSGALG00000014182(ADORA2B),ENSGALG00000015216(SYK),ENSGALG00000006418(PDPK1),ENSGALG00000000894(APCDD1),ENSGALG00000020316(IL13RA2),	0.0883247	1
GO:0030016	myofibril	cellular_component	39	3189	90	10155	ENSGALG00000009976(LRRC10),ENSGALG00000026373(KCNJ8),ENSGALG00000008945(NEXN),ENSGALG00000006520(MYH11),ENSGALG00000000585(MYL4),ENSGALG00000013822(TXLNB),ENSGALG00000016342(MYOM2),ENSGALG00000011994(SYNPO2),ENSGALG00000001459(TNNC1),ENSGALG00000009828(PPP2R5A),ENSGALG00000006572(TNNT3),ENSGALG00000041202(FBXO32),ENSGALG00000041432(STUB1),ENSGALG00000010027(CFL2),ENSGALG00000014463(ACTN2),ENSGALG…	0.0885032	1
GO:0070585	protein localization to mitochondrion	biological_process	33	3189	74	10155	ENSGALG00000004222(HK1),ENSGALG00000004227(FAM20B),ENSGALG00000031718(CSNK2A2),ENSGALG00000040247(AIP),ENSGALG00000031966(TIMM9),ENSGALG00000012456(RAC2),ENSGALG00000000086(TIMM17A),ENSGALG00000009061(ACTL6A),ENSGALG00000036196(Mtch2),ENSGALG00000002124(ZDHHC8),ENSGALG00000012929(DNM1L),ENSGALG00000002250(DTWD2),ENSGALG00000012569(FBXO7),ENSGALG00000001103(cpsmb7),ENSGALG00000028225(SLC17A9),ENSG…	0.088808	1
GO:0004716	receptor signaling protein tyrosine kinase activity	molecular_function	5	3189	6	10155	ENSGALG00000003126(ERBB4),ENSGALG00000038089(EGFR),ENSGALG00000003128(EDEM2),ENSGALG00000015216(SYK),ENSGALG00000038634(KIT),	0.0889536	1
GO:0010659	cardiac muscle cell apoptotic process	biological_process	5	3189	6	10155	ENSGALG00000001021(MYOCD),ENSGALG00000002886(NKX2-5),ENSGALG00000009241(SFRP2),ENSGALG00000006418(PDPK1),ENSGALG00000005621(CAMK2A),	0.0889536	1
GO:0046666	retinal cell programmed cell death	biological_process	5	3189	6	10155	ENSGALG00000003076(TNFSF6),ENSGALG00000012885(BCL2),ENSGALG00000026207(CNTF),ENSGALG00000005718(BHLHE23),ENSGALG00000014908(FST),	0.0889536	1
GO:0006054	N-acetylneuraminate metabolic process	biological_process	5	3189	6	10155	ENSGALG00000014210(GNPDA2),ENSGALG00000037773(ST3GAL1),ENSGALG00000023188(NANP),ENSGALG00000026328(MIEN1),ENSGALG00000005550(ST6GAL1),	0.0889536	1
GO:0060347	heart trabecula formation	biological_process	5	3189	6	10155	ENSGALG00000002886(NKX2-5),ENSGALG00000008351(CAV3),ENSGALG00000027151(FKBP12),ENSGALG00000000120(BMP10),ENSGALG00000016797(FHL2),	0.0889536	1
GO:1901978	positive regulation of cell cycle checkpoint	biological_process	5	3189	6	10155	ENSGALG00000009791(PROX1),ENSGALG00000016831(PCID2),ENSGALG00000014801(NDC80),ENSGALG00000011491(DYNC1LI1),ENSGALG00000011967(MAD2L1),	0.0889536	1
GO:0035371	microtubule plus-end	cellular_component	5	3189	6	10155	ENSGALG00000014115(SLAIN2),ENSGALG00000006657(MAPRE1),ENSGALG00000004467(CLIP1),ENSGALG00000015215(MAPRE2),ENSGALG00000026182(CTTNBP2NL),	0.0889536	1
GO:0042148	strand invasion	biological_process	5	3189	6	10155	ENSGALG00000031918(RAD51D),ENSGALG00000026865(XRCC2),ENSGALG00000012236(DMC1),ENSGALG00000011533(XRCC3),ENSGALG00000030313(RAD51A),	0.0889536	1
GO:0060159	regulation of dopamine receptor signaling pathway	biological_process	5	3189	6	10155	ENSGALG00000026055(PALM),ENSGALG00000012703(DTNBP1),ENSGALG00000033295(CAV2),ENSGALG00000004375(VPS35),ENSGALG00000015117(DRD3),	0.0889536	1
GO:0045579	positive regulation of B cell differentiation	biological_process	5	3189	6	10155	ENSGALG00000016831(PCID2),ENSGALG00000003282(STAT5B),ENSGALG00000015216(SYK),ENSGALG00000005796(XBP1),ENSGALG00000001486(ZAP70),	0.0889536	1
GO:0003857	3-hydroxyacyl-CoA dehydrogenase activity	molecular_function	5	3189	6	10155	ENSGALG00000006680(EHHADH),ENSGALG00000017135(CRYL1),ENSGALG00000002187(HSD17B4),ENSGALG00000016536(HADHA),ENSGALG00000016555(HADHB),	0.0889536	1
GO:0036336	dendritic cell migration	biological_process	5	3189	6	10155	ENSGALG00000035733(CCR7),ENSGALG00000004796(CDC42),ENSGALG00000028256(CCL19),ENSGALG00000001654(C1QBP),ENSGALG00000009638(ANO6),	0.0889536	1
GO:0043374	CD8-positive, alpha-beta T cell differentiation	biological_process	5	3189	6	10155	ENSGALG00000006785(IRF1),ENSGALG00000011254(SATB1),ENSGALG00000027247(EOMES),ENSGALG00000007121(TNFSF8),ENSGALG00000012885(BCL2),	0.0889536	1
GO:0055015	ventricular cardiac muscle cell development	biological_process	5	3189	6	10155	ENSGALG00000016797(FHL2),ENSGALG00000000120(BMP10),ENSGALG00000001183(MYH10),ENSGALG00000002886(NKX2-5),ENSGALG00000009791(PROX1),	0.0889536	1
GO:0014041	regulation of neuron maturation	biological_process	5	3189	6	10155	ENSGALG00000007130(cRac1A),ENSGALG00000014977(GSK3B),ENSGALG00000006374(TBX6),ENSGALG00000040606(cRac1B),ENSGALG00000012885(BCL2),	0.0889536	1
GO:0031489	myosin V binding	molecular_function	5	3189	6	10155	ENSGALG00000016535(RAB10),ENSGALG00000007615(RAB11A),ENSGALG00000000613(RAB11B),ENSGALG00000004435(RAB27A),ENSGALG00000001474(RAB14),	0.0889536	1
GO:0040016	embryonic cleavage	biological_process	5	3189	6	10155	ENSGALG00000006047(TPRA1),ENSGALG00000003922(TOP2A),ENSGALG00000005420(AATF),ENSGALG00000003681(TOP1),ENSGALG00000005505(PIK3CB),	0.0889536	1
GO:1902230	negative regulation of intrinsic apoptotic signaling pathway in response to DNA damage	biological_process	5	3189	6	10155	ENSGALG00000005569(USP47),ENSGALG00000007199(TRIAP1),ENSGALG00000006211(BCL2L1),ENSGALG00000008018(SNAI1),ENSGALG00000004594(CD74),	0.0889536	1
GO:0051250	negative regulation of lymphocyte activation	biological_process	23	3189	48	10155	ENSGALG00000010961(IGF2BP3),ENSGALG00000033568(TMEM70),ENSGALG00000004594(CD74),ENSGALG00000004587(RC3H1),ENSGALG00000012429(BMP4),ENSGALG00000004237(PRKAR1A),ENSGALG00000014561(PTPN6),ENSGALG00000035016(ID2),ENSGALG00000017159(ATM),ENSGALG00000043744(NDFIP1),ENSGALG00000003473(SFRP1),ENSGALG00000008014(CEBPB),ENSGALG00000042875(HMGB1),ENSGALG00000000209(PRNP),ENSGALG00000006785(IRF1),ENSGALG0000…	0.089247	1
GO:0032508	DNA duplex unwinding	biological_process	17	3189	33	10155	ENSGALG00000012546(MCM5),ENSGALG00000030313(RAD51A),ENSGALG00000001616(CDC45),ENSGALG00000027874(CHAC1),ENSGALG00000028056(RRP36),ENSGALG00000008740(POT1),ENSGALG00000013174(RECQL),ENSGALG00000006037(MCM2),ENSGALG00000008553(INO80),ENSGALG00000012348(MCM6),ENSGALG00000016461(DDX1),ENSGALG00000002424(RECQL5),ENSGALG00000008256(BLM),ENSGALG00000017627(TWNK),ENSGALG00000011932(XRCC6),ENSGALG00000016…	0.0894692	1
GO:1903076	regulation of protein localization to plasma membrane	biological_process	17	3189	33	10155	ENSGALG00000009526(VTI1B),ENSGALG00000009903(IFNG),ENSGALG00000029512(SPTBN1),ENSGALG00000037246(RAMP3),ENSGALG00000009828(PPP2R5A),ENSGALG00000006418(PDPK1),ENSGALG00000010746(TMEM59),ENSGALG00000021683(RER1),ENSGALG00000006211(BCL2L1),ENSGALG00000008432(AP2M1),ENSGALG00000003932(SDC4),ENSGALG00000009364(PRKCI),ENSGALG00000010825(AGR2),ENSGALG00000030879(AR),ENSGALG00000000122(GNB2L1),ENSGALG000…	0.0894692	1
GO:0071782	endoplasmic reticulum tubular network	cellular_component	7	3189	10	10155	ENSGALG00000007435(RAB18),ENSGALG00000007531(ZFYVE27),ENSGALG00000015786(REEP1),ENSGALG00000007365(PARP16),ENSGALG00000023157(REEP5),ENSGALG00000016535(RAB10),ENSGALG00000012339(ATL1),	0.0894799	1
GO:0031648	protein destabilization	biological_process	7	3189	10	10155	ENSGALG00000012704(MYLIP),ENSGALG00000006110(PLK1),ENSGALG00000035752(PEX2),ENSGALG00000009942(MDM2),ENSGALG00000001245(SIRT6),ENSGALG00000005796(XBP1),ENSGALG00000033950(DERL1),	0.0894799	1
GO:0097345	mitochondrial outer membrane permeabilization	biological_process	7	3189	10	10155	ENSGALG00000043405(BNIP3L),ENSGALG00000005772(BOK),ENSGALG00000014977(GSK3B),ENSGALG00000002497(RHOT2),ENSGALG00000031142(ACAA2),ENSGALG00000005794(BLOC1S2),ENSGALG00000003397(RHOT1),	0.0894799	1
GO:0003906	DNA-(apurinic or apyrimidinic site) lyase activity	molecular_function	7	3189	10	10155	ENSGALG00000009875(HMGI-C),ENSGALG00000016664(NEIL2),ENSGALG00000005617(NTHL1),ENSGALG00000001586(NEIL1),ENSGALG00000010485(ALKBH1),ENSGALG00000017330(RPS3),ENSGALG00000006651(OGG1),	0.0894799	1
GO:0039702	viral budding via host ESCRT complex	biological_process	7	3189	10	10155	ENSGALG00000001616(CDC45),ENSGALG00000042661(MVB12A),ENSGALG00000026428(CHMP6),ENSGALG00000015496(CHMP2B),ENSGALG00000040746(CHMP1B),ENSGALG00000002095(CHMP4B),ENSGALG00000033500(PDCD6IP),	0.0894799	1
GO:0034122	negative regulation of toll-like receptor signaling pathway	biological_process	7	3189	10	10155	ENSGALG00000000737(SMPDL3B),ENSGALG00000014984(F2RL1),ENSGALG00000006418(PDPK1),ENSGALG00000000769(RAB7B),ENSGALG00000040834(LGR4),ENSGALG00000024391(CACTIN),ENSGALG00000008631(TYRO3),	0.0894799	1
GO:0042555	MCM complex	cellular_component	7	3189	10	10155	ENSGALG00000016676(MCM3),ENSGALG00000009195(MCM8),ENSGALG00000027874(CHAC1),ENSGALG00000012348(MCM6),ENSGALG00000009455(MCMBP),ENSGALG00000012546(MCM5),ENSGALG00000006037(MCM2),	0.0894799	1
GO:0019104	DNA N-glycosylase activity	molecular_function	7	3189	10	10155	ENSGALG00000020747(MBD4),ENSGALG00000017330(RPS3),ENSGALG00000006651(OGG1),ENSGALG00000001586(NEIL1),ENSGALG00000031457(5-MCDG),ENSGALG00000005617(NTHL1),ENSGALG00000028691(MPG),	0.0894799	1
GO:0051304	chromosome separation	biological_process	21	3189	43	10155	ENSGALG00000016997(RB1),ENSGALG00000014801(NDC80),ENSGALG00000017159(ATM),ENSGALG00000031718(CSNK2A2),ENSGALG00000016831(PCID2),ENSGALG00000007676(EME1),ENSGALG00000028643(ANAPC10),ENSGALG00000007839(NCAM1),ENSGALG00000005973(LCMT1),ENSGALG00000001118(NEK6),ENSGALG00000007767(DIS3L2),ENSGALG00000008233(BUB1),ENSGALG00000003454(ZNF207),ENSGALG00000014442(GAPDH),ENSGALG00000007610(CDC23),ENSGALG000…	0.0902481	1
GO:0071456	cellular response to hypoxia	biological_process	19	3189	38	10155	ENSGALG00000007378(FAM162A),ENSGALG00000039228(Zfp36l1),ENSGALG00000003473(SFRP1),ENSGALG00000012885(BCL2),ENSGALG00000012550(HMOX1),ENSGALG00000030775(RP4-613B23.5),ENSGALG00000007659(HYOU1),ENSGALG00000043405(BNIP3L),ENSGALG00000010079(HP1BP3),ENSGALG00000016323(PDK3),ENSGALG00000033635(PTGS2),ENSGALG00000013920(SUV39H2),ENSGALG00000003759(RORA),ENSGALG00000006824(USP19),ENSGALG00000011870(HIF1…	0.0904325	1
GO:0050792	regulation of viral process	biological_process	28	3189	61	10155	ENSGALG00000016400(RSAD2),ENSGALG00000043573(CHMP4C),ENSGALG00000001616(CDC45),ENSGALG00000002735(TAF11),ENSGALG00000028284(PTX3),ENSGALG00000035487(SP1),ENSGALG00000007481(HACD3),ENSGALG00000023571(TRIM59),ENSGALG00000012885(BCL2),ENSGALG00000042661(MVB12A),ENSGALG00000002182(NR5A2),ENSGALG00000006201(TBC1D20),ENSGALG00000003922(TOP2A),ENSGALG00000003297(HDAC1),ENSGALG00000007549(VAPB),ENSGALG00…	0.0905485	1
GO:0000375	RNA splicing, via transesterification reactions	biological_process	55	3189	134	10155	ENSGALG00000011031(JAK1),ENSGALG00000009669(RSRC1),ENSGALG00000007170(SNRPA1),ENSGALG00000001034(AAR2),ENSGALG00000008857(PRPF4),ENSGALG00000028205(PRPF3),ENSGALG00000017207(CWC15),ENSGALG00000030988(RBPMS2),ENSGALG00000009257(PLRG1),ENSGALG00000001802(JMJD6),ENSGALG00000000137(SNRPE),ENSGALG00000000533(SRSF3),ENSGALG00000006596(SNRPD3),ENSGALG00000001504(DDX20),ENSGALG00000005507(NONO),ENSGALG00…	0.09072	1
GO:0009264	deoxyribonucleotide catabolic process	biological_process	6	3189	8	10155	ENSGALG00000004170(ADA),ENSGALG00000004245(NUDT1),ENSGALG00000031457(5-MCDG),ENSGALG00000013095(DERA),ENSGALG00000038032(DUT),ENSGALG00000001231(SAMHD1),	0.0907302	1
GO:1990752	microtubule end	cellular_component	6	3189	8	10155	ENSGALG00000014115(SLAIN2),ENSGALG00000004467(CLIP1),ENSGALG00000026182(CTTNBP2NL),ENSGALG00000038054(FAM175B),ENSGALG00000006657(MAPRE1),ENSGALG00000015215(MAPRE2),	0.0907302	1
GO:0046716	muscle cell cellular homeostasis	biological_process	6	3189	8	10155	ENSGALG00000016281(DMD),ENSGALG00000010027(CFL2),ENSGALG00000033271(PFKM),ENSGALG00000011870(HIF1A),ENSGALG00000008351(CAV3),ENSGALG00000015844(SOD1),	0.0907302	1
GO:0036499	PERK-mediated unfolded protein response	biological_process	6	3189	8	10155	ENSGALG00000010825(AGR2),ENSGALG00000008010(PTPN1),ENSGALG00000014248(TMEM33),ENSGALG00000016799(NCK2),ENSGALG00000005772(BOK),ENSGALG00000013867(PTPN2),	0.0907302	1
GO:1903672	positive regulation of sprouting angiogenesis	biological_process	6	3189	8	10155	ENSGALG00000039710(HDAC7),ENSGALG00000042875(HMGB1),ENSGALG00000003568(PPP1R16B),ENSGALG00000031255(FGF1),ENSGALG00000008302(CIB1),ENSGALG00000011031(JAK1),	0.0907302	1
GO:0090266	regulation of mitotic cell cycle spindle assembly checkpoint	biological_process	6	3189	8	10155	ENSGALG00000026734(GABPB2),ENSGALG00000011967(MAD2L1),ENSGALG00000016831(PCID2),ENSGALG00000011491(DYNC1LI1),ENSGALG00000005973(LCMT1),ENSGALG00000014801(NDC80),	0.0907302	1
GO:0032041	NAD-dependent histone deacetylase activity (H3-K14 specific)	molecular_function	6	3189	8	10155	ENSGALG00000026796(SNAPIN),ENSGALG00000002634(HDAC3),ENSGALG00000004288(HDAC4),ENSGALG00000010854(HDAC9),ENSGALG00000032496(SIRT3),ENSGALG00000003297(HDAC1),	0.0907302	1
GO:0060338	regulation of type I interferon-mediated signaling pathway	biological_process	6	3189	8	10155	ENSGALG00000024391(CACTIN),ENSGALG00000014290(UBE2K),ENSGALG00000013867(PTPN2),ENSGALG00000007625(FADD),ENSGALG00000010175(HSP90AB1),ENSGALG00000014297(IRF7),	0.0907302	1
GO:0042133	neurotransmitter metabolic process	biological_process	6	3189	8	10155	ENSGALG00000012595(AGTPBP1),ENSGALG00000002925(ETFA),ENSGALG00000009100(FSHR),ENSGALG00000002024(COMT),ENSGALG00000007119(DAGLB),ENSGALG00000032544(ALDH5A1),	0.0907302	1
GO:0010039	response to iron ion	biological_process	6	3189	8	10155	ENSGALG00000002160(B2M),ENSGALG00000002162(ACO1),ENSGALG00000012885(BCL2),ENSGALG00000011118(MIER1),ENSGALG00000012550(HMOX1),ENSGALG00000043618(SLC40A1),	0.0907302	1
GO:0005740	mitochondrial envelope	cellular_component	115	3189	305	10155	ENSGALG00000009700(PDK4),ENSGALG00000016094(SFXN5),ENSGALG00000013830(PRELID3A),ENSGALG00000016555(HADHB),ENSGALG00000016536(HADHA),ENSGALG00000027947(GHSR),ENSGALG00000001184(COQ9),ENSGALG00000016965(DNAJC15),ENSGALG00000014194(SAMM50),ENSGALG00000011332(ANKZF1),ENSGALG00000032234(MARCH5),ENSGALG00000014708(GSTK1),ENSGALG00000002519(SLC25A33),ENSGALG00000012692(SIRT5),ENSGALG00000004302(NDUFA10)…	0.0921555	1
GO:0001882	nucleoside binding	molecular_function	461	3189	1341	10155	ENSGALG00000008631(TYRO3),ENSGALG00000002554(TSPAN2),ENSGALG00000009633(KATNBL1),ENSGALG00000008380(DGKZ),ENSGALG00000011091(NUP133),ENSGALG00000036201(GALK2),ENSGALG00000002273(LYRM1),ENSGALG00000012444(ACVR2A),ENSGALG00000004153(NADSYN1),ENSGALG00000007839(NCAM1),ENSGALG00000000681(PAK1),ENSGALG00000010190(TBC1D15),ENSGALG00000007652(SUCLG2),ENSGALG00000009586(IRAK4),ENSGALG00000001688(SEPT5),E…	0.0925794	1
GO:0071478	cellular response to radiation	biological_process	34	3189	77	10155	ENSGALG00000005569(USP47),ENSGALG00000003559(ACTR5),ENSGALG00000009241(SFRP2),ENSGALG00000030313(RAD51A),ENSGALG00000007945(CRYAB),ENSGALG00000001955(AANAT),ENSGALG00000033271(PFKM),ENSGALG00000003473(SFRP1),ENSGALG00000008553(INO80),ENSGALG00000041353(TP53INP1),ENSGALG00000017159(ATM),ENSGALG00000025977(GADD45A),ENSGALG00000017290(RAD51AP1),ENSGALG00000013793(CLOCK),ENSGALG00000009451(PPID),ENSG…	0.0925869	1
GO:0040017	positive regulation of locomotion	biological_process	78	3189	199	10155	ENSGALG00000006038(TGFBR3),ENSGALG00000013605(LRRC16A),ENSGALG00000004594(CD74),ENSGALG00000000949(HBEGF),ENSGALG00000000839(WNT11),ENSGALG00000007615(RAB11A),ENSGALG00000028256(CCL19),ENSGALG00000042875(HMGB1),ENSGALG00000002599(ARHGEF39),ENSGALG00000016558(VEGFD),ENSGALG00000011686(SEMA5B),ENSGALG00000007130(cRac1A),ENSGALG00000031960(Lef-1),ENSGALG00000016451(ROCK2),ENSGALG00000008018(SNAI1),E…	0.0937863	1
GO:0007264	small GTPase mediated signal transduction	biological_process	143	3189	387	10155	ENSGALG00000004728(RGL1),ENSGALG00000026315(RAB34),ENSGALG00000007357(BCL6),ENSGALG00000000466(LCK),ENSGALG00000028318(CDKN1A),ENSGALG00000010088(RALGAPA1),ENSGALG00000003397(RHOT1),ENSGALG00000009850(NOVA1),ENSGALG00000003806(RHOA),ENSGALG00000011592(MRAS),ENSGALG00000002606(CLSTN1),ENSGALG00000026313(RND3),ENSGALG00000035094(CDH17),ENSGALG00000010183(RAB21),ENSGALG00000039710(HDAC7),ENSGALG0000…	0.0941373	1
GO:0005813	centrosome	cellular_component	100	3189	262	10155	ENSGALG00000026865(XRCC2),ENSGALG00000016042(CHAF1B),ENSGALG00000003146(CCDC92),ENSGALG00000034373(KATNB1),ENSGALG00000005800(DCAF12),ENSGALG00000007585(NIT1),ENSGALG00000004467(CLIP1),ENSGALG00000006566(TBCCD1),ENSGALG00000006788(CREPT),ENSGALG00000042418(CHEK1),ENSGALG00000004738(GLE1),ENSGALG00000011491(DYNC1LI1),ENSGALG00000038054(FAM175B),ENSGALG00000000533(SRSF3),ENSGALG00000011094(PDE4B),E…	0.0941411	1
GO:0000792	heterochromatin	cellular_component	14	3189	26	10155	ENSGALG00000008234(ORC2),ENSGALG00000041365(SALL4),ENSGALG00000011254(SATB1),ENSGALG00000033926(CBX1),ENSGALG00000037219(RNF2),ENSGALG00000011637(TCP1),ENSGALG00000001245(SIRT6),ENSGALG00000008648(UBE2A),ENSGALG00000015548(RNF20),ENSGALG00000007676(EME1),ENSGALG00000016583(ESCO2),ENSGALG00000040141(H2AFY),ENSGALG00000005451(HELLS),ENSGALG00000041267(BMI1),	0.0941954	1
GO:0090003	regulation of establishment of protein localization to plasma membrane	biological_process	14	3189	26	10155	ENSGALG00000030879(AR),ENSGALG00000000122(GNB2L1),ENSGALG00000010825(AGR2),ENSGALG00000009364(PRKCI),ENSGALG00000006211(BCL2L1),ENSGALG00000007145(ITGB1),ENSGALG00000008302(CIB1),ENSGALG00000021683(RER1),ENSGALG00000009903(IFNG),ENSGALG00000003932(SDC4),ENSGALG00000010746(TMEM59),ENSGALG00000009828(PPP2R5A),ENSGALG00000006418(PDPK1),ENSGALG00000037246(RAMP3),	0.0941954	1
GO:0043292	contractile fiber	cellular_component	41	3189	96	10155	ENSGALG00000038848(MSX2),ENSGALG00000009433(BAG3),ENSGALG00000000120(BMP10),ENSGALG00000000164(MYBPH),ENSGALG00000026452(MURC),ENSGALG00000028567(MYL9),ENSGALG00000030247(TMOD4),ENSGALG00000001275(PDCL),ENSGALG00000042458(ACTN1),ENSGALG00000006216(MYOD1),ENSGALG00000027151(FKBP12),ENSGALG00000008864(FXR1),ENSGALG00000012684(DEK),ENSGALG00000001547(CAPZA1),ENSGALG00000016281(DMD),ENSGALG0000001501…	0.0944496	1
GO:0071173	spindle assembly checkpoint	biological_process	11	3189	19	10155	ENSGALG00000014801(NDC80),ENSGALG00000017159(ATM),ENSGALG00000016831(PCID2),ENSGALG00000011967(MAD2L1),ENSGALG00000026734(GABPB2),ENSGALG00000007839(NCAM1),ENSGALG00000005973(LCMT1),ENSGALG00000003454(ZNF207),ENSGALG00000011491(DYNC1LI1),ENSGALG00000008233(BUB1),ENSGALG00000006110(PLK1),	0.0949926	1
GO:0042993	positive regulation of transcription factor import into nucleus	biological_process	11	3189	19	10155	ENSGALG00000024083(C8orf4),ENSGALG00000030907(CSF3),ENSGALG00000006979(SPPL3),ENSGALG00000005947(MYD88),ENSGALG00000000608(CDH1),ENSGALG00000002634(HDAC3),ENSGALG00000028256(CCL19),ENSGALG00000009900(PRKD1),ENSGALG00000007001(TLR4),ENSGALG00000039682(HCLS1),ENSGALG00000005243(PPP3CB),	0.0949926	1
GO:0060323	head morphogenesis	biological_process	11	3189	19	10155	ENSGALG00000012865(BRAF),ENSGALG00000010346(TGFB3),ENSGALG00000004553(SGPL1),ENSGALG00000010114(PAX9),ENSGALG00000004821(PTPN11),ENSGALG00000031960(Lef-1),ENSGALG00000011442(TGFBR2),ENSGALG00000015013(MSX1),ENSGALG00000001449(STRA6),ENSGALG00000000839(WNT11),ENSGALG00000009129(DLX5),	0.0949926	1
GO:0008333	endosome to lysosome transport	biological_process	11	3189	19	10155	ENSGALG00000004375(VPS35),ENSGALG00000037492(MGRN1),ENSGALG00000026796(SNAPIN),ENSGALG00000029678(SNX16),ENSGALG00000013160(CHMP5),ENSGALG00000010459(VIPAS39),ENSGALG00000011569(SCYL2),ENSGALG00000008496(VPS18),ENSGALG00000007476(VAMP7),ENSGALG00000040687(SNX27),ENSGALG00000016485(RHOB),	0.0949926	1
GO:0000077	DNA damage checkpoint	biological_process	29	3189	64	10155	ENSGALG00000036452(CDK5RAP3),ENSGALG00000013793(CLOCK),ENSGALG00000009942(MDM2),ENSGALG00000006110(PLK1),ENSGALG00000012453(EPC2),ENSGALG00000000843(DOT1L),ENSGALG00000015246(TIPRL),ENSGALG00000002085(FZR1),ENSGALG00000004082(TAOK1),ENSGALG00000001118(NEK6),ENSGALG00000011297(CRADD),ENSGALG00000004821(PTPN11),ENSGALG00000017159(ATM),ENSGALG00000038730(GIGYF2),ENSGALG00000008256(BLM),ENSGALG000000…	0.0952768	1
GO:0022612	gland morphogenesis	biological_process	24	3189	51	10155	ENSGALG00000008014(CEBPB),ENSGALG00000007706(FGF8),ENSGALG00000030879(AR),ENSGALG00000033090(VDR),ENSGALG00000010346(TGFB3),ENSGALG00000028906(FEM1B),ENSGALG00000002375(NOTCH1),ENSGALG00000008351(CAV3),ENSGALG00000009791(PROX1),ENSGALG00000008473(PLXND1),ENSGALG00000024024(TGFA),ENSGALG00000006775(TGM2),ENSGALG00000005441(NFIB),ENSGALG00000007324(TP63),ENSGALG00000012429(BMP4),ENSGALG00000005796(…	0.0953292	1
GO:0032549	ribonucleoside binding	molecular_function	460	3189	1339	10155	ENSGALG00000022733(ARL11),ENSGALG00000012613(FBP1),ENSGALG00000010094(B4GALT2),ENSGALG00000016728(RP2),ENSGALG00000010098(SLC6A9),ENSGALG00000003652(ATAD1),ENSGALG00000040181(EDC3),ENSGALG00000005647(ABCD3),ENSGALG00000012370(GINM1),ENSGALG00000021653(IFT22),ENSGALG00000040606(cRac1B),ENSGALG00000000314(NEFL),ENSGALG00000038745(LACTB2),ENSGALG00000008407(IRAK2),ENSGALG00000010746(TMEM59),ENSGALG0…	0.0953311	1
GO:0042327	positive regulation of phosphorylation	biological_process	165	3189	452	10155	ENSGALG00000006016(PASK),ENSGALG00000008733(LPAR3),ENSGALG00000030432(RASSF2),ENSGALG00000038904(ARL6IP5),ENSGALG00000028318(CDKN1A),ENSGALG00000001946(RSPO1),ENSGALG00000006462(PPP2CA),ENSGALG00000003642(PDGF-A),ENSGALG00000015844(SOD1),ENSGALG00000000681(PAK1),ENSGALG00000027058(EMP2),ENSGALG00000002346(CLSPN),ENSGALG00000009903(IFNG),ENSGALG00000029983(ANGPT1),ENSGALG00000003011(TOM1L1),ENSGAL…	0.0957501	1
GO:0048731	system development	biological_process	640	3189	1889	10155	ENSGALG00000027058(EMP2),ENSGALG00000041203(CRMP1A),ENSGALG00000015269(OPRK1),ENSGALG00000002606(CLSTN1),ENSGALG00000021135(HAPLN3),ENSGALG00000006531(TRA2B),ENSGALG00000006211(BCL2L1),ENSGALG00000029983(ANGPT1),ENSGALG00000009905(MDM1),ENSGALG00000035094(CDH17),ENSGALG00000010183(RAB21),ENSGALG00000028906(FEM1B),ENSGALG00000013968(SGCB),ENSGALG00000008733(LPAR3),ENSGALG00000024083(C8orf4),ENSGAL…	0.0958688	1
GO:0043410	positive regulation of MAPK cascade	biological_process	88	3189	228	10155	ENSGALG00000028608(BTC),ENSGALG00000017179(PDGFD),ENSGALG00000033974(HGF),ENSGALG00000038089(EGFR),ENSGALG00000005947(MYD88),ENSGALG00000003103(MST1R),ENSGALG00000035950(NGFR),ENSGALG00000004398(CARD11),ENSGALG00000010859(EPGN),ENSGALG00000006753(ATP5C1),ENSGALG00000012150(TAB1),ENSGALG00000012429(BMP4),ENSGALG00000014984(F2RL1),ENSGALG00000008010(PTPN1),ENSGALG00000029909(DHDDS),ENSGALG000000073…	0.0970549	1
GO:0040011	locomotion	biological_process	254	3189	717	10155	ENSGALG00000001654(C1QBP),ENSGALG00000007511(ITGB2),ENSGALG00000006418(PDPK1),ENSGALG00000004741(EPHB2),ENSGALG00000033179(ChALK5),ENSGALG00000010160(DMRT1),ENSGALG00000043480(GPM6A),ENSGALG00000031582(RAB1A),ENSGALG00000001163(NDEL1),ENSGALG00000006252(LMO4),ENSGALG00000004631(DRAXIN),ENSGALG00000034478(GGCL1),ENSGALG00000010343(TSPAN1),ENSGALG00000005483(CDH13),ENSGALG00000008014(CEBPB),ENSGALG…	0.0970712	1
GO:0005496	steroid binding	molecular_function	22	3189	46	10155	ENSGALG00000010237(NPC2),ENSGALG00000012365(PYGL),ENSGALG00000005195(OSBPL2),ENSGALG00000004357(ANXA6),ENSGALG00000016675(PAQR8),ENSGALG00000012620(PTCH1),ENSGALG00000011801(ESR2),ENSGALG00000003242(STAR),ENSGALG00000009680(PAQR7),ENSGALG00000003308(ERLIN1),ENSGALG00000005999(ABTB1),ENSGALG00000017195(PGR),ENSGALG00000001223(PEX10),ENSGALG00000033090(VDR),ENSGALG00000030879(AR),ENSGALG00000021193…	0.09711	1
GO:0097194	execution phase of apoptosis	biological_process	16	3189	31	10155	ENSGALG00000017330(RPS3),ENSGALG00000016885(STK24),ENSGALG00000005688(DNASE1L3),ENSGALG00000002820(DFFA),ENSGALG00000004190(RNF34),ENSGALG00000036950(CASP17),ENSGALG00000004082(TAOK1),ENSGALG00000010638(CASP3),ENSGALG00000002225(RFFL),ENSGALG00000011104(GCG),ENSGALG00000036452(CDK5RAP3),ENSGALG00000003642(PDGF-A),ENSGALG00000034500(CIDEA),ENSGALG00000006211(BCL2L1),ENSGALG00000005772(BOK),ENSGALG…	0.0972722	1
GO:0032592	integral component of mitochondrial membrane	cellular_component	16	3189	31	10155	ENSGALG00000003397(RHOT1),ENSGALG00000004372(MICU1),ENSGALG00000011897(SMDT1),ENSGALG00000006056(CHCHD6),ENSGALG00000002497(RHOT2),ENSGALG00000015783(IMMT),ENSGALG00000028187(FUNDC1),ENSGALG00000033568(TMEM70),ENSGALG00000009368(RGS6),ENSGALG00000009442(ETFDH),ENSGALG00000004039(MINOS1),ENSGALG00000031493(BAK1),ENSGALG00000016345(KLHL15),ENSGALG00000026847(C19orf70),ENSGALG00000000086(TIMM17A),EN…	0.0972722	1
GO:0032435	negative regulation of proteasomal ubiquitin-dependent protein catabolic process	biological_process	16	3189	31	10155	ENSGALG00000011967(MAD2L1),ENSGALG00000003648(SVIP),ENSGALG00000026734(GABPB2),ENSGALG00000017159(ATM),ENSGALG00000031718(CSNK2A2),ENSGALG00000016831(PCID2),ENSGALG00000014801(NDC80),ENSGALG00000016582(PBK),ENSGALG00000031062(BAG5),ENSGALG00000008233(BUB1),ENSGALG00000006110(PLK1),ENSGALG00000011491(DYNC1LI1),ENSGALG00000003454(ZNF207),ENSGALG00000010175(HSP90AB1),ENSGALG00000007839(NCAM1),ENSGAL…	0.0972722	1
GO:0000989	transcription factor activity, transcription factor binding	molecular_function	105	3189	277	10155	ENSGALG00000011489(T),ENSGALG00000002219(WBP2),ENSGALG00000003683(MED27),ENSGALG00000002358(CDO1),ENSGALG00000003297(HDAC1),ENSGALG00000012290(SOX10),ENSGALG00000016461(DDX1),ENSGALG00000003324(PRRX1),ENSGALG00000015185(TAF13),ENSGALG00000003169(CBFB),ENSGALG00000039710(HDAC7),ENSGALG00000013639(SYF2),ENSGALG00000007324(TP63),ENSGALG00000012082(FAIM),ENSGALG00000008247(ARFGAP2),ENSGALG00000013511…	0.097602	1
GO:0072091	regulation of stem cell proliferation	biological_process	20	3189	41	10155	ENSGALG00000011870(HIF1A),ENSGALG00000026306(CTNNBIP1),ENSGALG00000015305(NR2E1),ENSGALG00000001245(SIRT6),ENSGALG00000036043(TBX3),ENSGALG00000012290(SOX10),ENSGALG00000029401(Six1),ENSGALG00000039228(Zfp36l1),ENSGALG00000009875(HMGI-C),ENSGALG00000008073(NF2),ENSGALG00000016899(DCT),ENSGALG00000011169(PDCD2),ENSGALG00000000839(WNT11),ENSGALG00000011442(TGFBR2),ENSGALG00000043711(AGO3),ENSGALG00…	0.0982355	1
GO:0009267	cellular response to starvation	biological_process	27	3189	59	10155	ENSGALG00000040008(STK11),ENSGALG00000030775(RP4-613B23.5),ENSGALG00000014723(GABARAPL1),ENSGALG00000026971(RRAGD),ENSGALG00000009700(PDK4),ENSGALG00000017034(FOXO1),ENSGALG00000002450(WDR24),ENSGALG00000008051(MTMR3),ENSGALG00000010826(PRKAA2),ENSGALG00000002131(NPRL2),ENSGALG00000005796(XBP1),ENSGALG00000009748(ASNS),ENSGALG00000002798(WDR59),ENSGALG00000013002(DAP1),ENSGALG00000003473(SFRP1),E…	0.098349	1
GO:0006900	membrane budding	biological_process	18	3189	36	10155	ENSGALG00000013810(VTA1),ENSGALG00000001616(CDC45),ENSGALG00000015846(SNAP91),ENSGALG00000006201(TBC1D20),ENSGALG00000042661(MVB12A),ENSGALG00000005637(GBF1),ENSGALG00000040746(CHMP1B),ENSGALG00000007549(VAPB),ENSGALG00000013160(CHMP5),ENSGALG00000000518(KLHL12),ENSGALG00000017394(INSIG1),ENSGALG00000010543(EPS15),ENSGALG00000015496(CHMP2B),ENSGALG00000031582(RAB1A),ENSGALG00000002095(CHMP4B),ENS…	0.0984237	1
GO:0072384	organelle transport along microtubule	biological_process	18	3189	36	10155	ENSGALG00000038155(AP3M2),ENSGALG00000002497(RHOT2),ENSGALG00000014155(OGDH),ENSGALG00000000314(NEFL),ENSGALG00000005974(COL6A1),ENSGALG00000026796(SNAPIN),ENSGALG00000040735(BLOC1S6),ENSGALG00000002836(PEX14),ENSGALG00000009722(DYNC1I1),ENSGALG00000026822(WDR81),ENSGALG00000005794(BLOC1S2),ENSGALG00000032590(NDE1),ENSGALG00000003397(RHOT1),ENSGALG00000011870(HIF1A),ENSGALG00000012703(DTNBP1),ENS…	0.0984237	1
GO:0000166	nucleotide binding	molecular_function	587	3189	1728	10155	ENSGALG00000006950(LIMK2),ENSGALG00000030247(TMOD4),ENSGALG00000033207(HIBADH),ENSGALG00000006949(CHD2),ENSGALG00000011361(CRYZ),ENSGALG00000014298(RFC1),ENSGALG00000009569(TLK1),ENSGALG00000027482(SNTB2),ENSGALG00000012408(PSMC6),ENSGALG00000011651(ARL1),ENSGALG00000009440(BMT2),ENSGALG00000011533(XRCC3),ENSGALG00000000550(STRADA),ENSGALG00000020793(UBE2E3),ENSGALG00000011866(RRP7A),ENSGALG00000…	0.0989094	1
GO:0043549	regulation of kinase activity	biological_process	144	3189	391	10155	ENSGALG00000002546(COL5A1),ENSGALG00000008569(CHP1),ENSGALG00000007001(TLR4),ENSGALG00000016906(SPRY2),ENSGALG00000002864(LRRTM3),ENSGALG00000001420(RALGAPB),ENSGALG00000007015(CD40),ENSGALG00000013867(PTPN2),ENSGALG00000007396(TAOK3),ENSGALG00000011423(FGFR1OP),ENSGALG00000008010(PTPN1),ENSGALG00000009314(CACUL1),ENSGALG00000012569(FBXO7),ENSGALG00000012429(BMP4),ENSGALG00000006267(TPX2),ENSGALG…	0.0995293	1
GO:0042594	response to starvation	biological_process	30	3189	67	10155	ENSGALG00000026971(RRAGD),ENSGALG00000002131(NPRL2),ENSGALG00000009748(ASNS),ENSGALG00000005796(XBP1),ENSGALG00000009700(PDK4),ENSGALG00000017034(FOXO1),ENSGALG00000010826(PRKAA2),ENSGALG00000003473(SFRP1),ENSGALG00000002798(WDR59),ENSGALG00000011104(GCG),ENSGALG00000038241(CART),ENSGALG00000028871(SLC38A3),ENSGALG00000014970(FSTL1),ENSGALG00000016965(DNAJC15),ENSGALG00000005295(BCAS3),ENSGALG000…	0.0998606	1
GO:0001932	regulation of protein phosphorylation	biological_process	229	3189	643	10155	ENSGALG00000009900(PRKD1),ENSGALG00000008256(BLM),ENSGALG00000005725(CSF1R),ENSGALG00000032925(STK40),ENSGALG00000029909(DHDDS),ENSGALG00000016894(DNAJC3),ENSGALG00000010859(EPGN),ENSGALG00000004640(MAD2L2),ENSGALG00000029528(KIRREL),ENSGALG00000014948(HMGCR),ENSGALG00000010410(PFN2),ENSGALG00000028203(SPRED1),ENSGALG00000015177(GNAQ),ENSGALG00000038089(EGFR),ENSGALG00000017179(PDGFD),ENSGALG0000…	0.100027	1
GO:0043085	positive regulation of catalytic activity	biological_process	261	3189	739	10155	ENSGALG00000007365(PARP16),ENSGALG00000041432(STUB1),ENSGALG00000016776(TBC1D8),ENSGALG00000042744(RGS2),ENSGALG00000004398(CARD11),ENSGALG00000035950(NGFR),ENSGALG00000006753(ATP5C1),ENSGALG00000039327(VAV3),ENSGALG00000006267(TPX2),ENSGALG00000007161(LRRK2),ENSGALG00000008010(PTPN1),ENSGALG00000001503(TBCD),ENSGALG00000000993(GAPVD1),ENSGALG00000007396(TAOK3),ENSGALG00000008744(MCF2L2),ENSGALG0…	0.100894	1
GO:1902806	regulation of cell cycle G1/S phase transition	biological_process	25	3189	54	10155	ENSGALG00000016427(ADAM17),ENSGALG00000012023(DACT1),ENSGALG00000009942(MDM2),ENSGALG00000009257(PLRG1),ENSGALG00000014698(CASP2),ENSGALG00000024083(C8orf4),ENSGALG00000003045(E2F1),ENSGALG00000012569(FBXO7),ENSGALG00000028318(CDKN1A),ENSGALG00000002937(PSME3),ENSGALG00000006190(FHL1),ENSGALG00000001616(CDC45),ENSGALG00000011297(CRADD),ENSGALG00000030313(RAD51A),ENSGALG00000026945(CIDEC),ENSGALG0…	0.101204	1
GO:0016023	cytoplasmic, membrane-bounded vesicle	cellular_component	135	3189	365	10155	ENSGALG00000016615(GPR143),ENSGALG00000003880(STX6),ENSGALG00000000613(RAB11B),ENSGALG00000031216(FLOT2),ENSGALG00000006418(PDPK1),ENSGALG00000007404(YIPF5),ENSGALG00000003701(SGMS1),ENSGALG00000009003(SNAP25),ENSGALG00000041094(SYT1),ENSGALG00000008898(GRIN1),ENSGALG00000011272(RAB5A),ENSGALG00000009626(THBS1),ENSGALG00000005589(SYNGR3),ENSGALG00000038241(CART),ENSGALG00000000712(RAB29),ENSGALG0…	0.101542	1
GO:0007080	mitotic metaphase plate congression	biological_process	10	3189	17	10155	ENSGALG00000040746(CHMP1B),ENSGALG00000013160(CHMP5),ENSGALG00000043573(CHMP4C),ENSGALG00000000409(CHMP7),ENSGALG00000015496(CHMP2B),ENSGALG00000002095(CHMP4B),ENSGALG00000006161(CHMP1A),ENSGALG00000007610(CDC23),ENSGALG00000026428(CHMP6),ENSGALG00000007615(RAB11A),	0.101956	1
GO:1902235	regulation of endoplasmic reticulum stress-induced intrinsic apoptotic signaling pathway	biological_process	10	3189	17	10155	ENSGALG00000013867(PTPN2),ENSGALG00000004220(SERINC3),ENSGALG00000005796(XBP1),ENSGALG00000008010(PTPN1),ENSGALG00000023510(ERP29),ENSGALG00000016799(NCK2),ENSGALG00000007162(VIMP),ENSGALG00000010569(TXNDC12),ENSGALG00000005772(BOK),ENSGALG00000007659(HYOU1),	0.101956	1
GO:0060412	ventricular septum morphogenesis	biological_process	10	3189	17	10155	ENSGALG00000012429(BMP4),ENSGALG00000033179(ChALK5),ENSGALG00000002886(NKX2-5),ENSGALG00000006099(ZFPM1),ENSGALG00000036043(TBX3),ENSGALG00000035016(ID2),ENSGALG00000009791(PROX1),ENSGALG00000002375(NOTCH1),ENSGALG00000011442(TGFBR2),ENSGALG00000000839(WNT11),	0.101956	1
GO:0030131	clathrin adaptor complex	cellular_component	10	3189	17	10155	ENSGALG00000005070(AP3M1),ENSGALG00000008432(AP2M1),ENSGALG00000036577(JMJD8),ENSGALG00000006799(AP2A2),ENSGALG00000038155(AP3M2),ENSGALG00000010543(EPS15),ENSGALG00000026293(C3orf33),ENSGALG00000007992(GGA3),ENSGALG00000003959(AP1M1),ENSGALG00000000848(AP1G1),	0.101956	1
GO:0008180	COP9 signalosome	cellular_component	10	3189	17	10155	ENSGALG00000004834(COPS3),ENSGALG00000002827(GPS1),ENSGALG00000014467(COPS7A),ENSGALG00000027070(TIMP2),ENSGALG00000007752(COPS7B),ENSGALG00000005713(NCKIPSD),ENSGALG00000010175(HSP90AB1),ENSGALG00000011130(COPS4),ENSGALG00000033385(COPS8),ENSGALG00000007952(AMOT),	0.101956	1
GO:0032410	negative regulation of transporter activity	biological_process	13	3189	24	10155	ENSGALG00000015018(CASQ2),ENSGALG00000004809(PPIF),ENSGALG00000016473(OSR1),ENSGALG00000000699(WWP2),ENSGALG00000006992(MMP9),ENSGALG00000007650(SLC9A3R1),ENSGALG00000043744(NDFIP1),ENSGALG00000026182(CTTNBP2NL),ENSGALG00000016909(NDFIP2),ENSGALG00000014463(ACTN2),ENSGALG00000008435(SUMO1),ENSGALG00000029502(CLIC2),ENSGALG00000027151(FKBP12),	0.102116	1
GO:0045604	regulation of epidermal cell differentiation	biological_process	13	3189	24	10155	ENSGALG00000038848(MSX2),ENSGALG00000001141(HES5),ENSGALG00000007324(TP63),ENSGALG00000033090(VDR),ENSGALG00000040141(H2AFY),ENSGALG00000012429(BMP4),ENSGALG00000031475(MAFG),ENSGALG00000004794(H2AFY2),ENSGALG00000012620(PTCH1),ENSGALG00000016451(ROCK2),ENSGALG00000039228(Zfp36l1),ENSGALG00000002375(NOTCH1),ENSGALG00000000990(SRSF6),	0.102116	1
GO:0007029	endoplasmic reticulum organization	biological_process	13	3189	24	10155	ENSGALG00000005160(VMP1),ENSGALG00000009503(RAB3GAP2),ENSGALG00000033295(CAV2),ENSGALG00000007531(ZFYVE27),ENSGALG00000012339(ATL1),ENSGALG00000007435(RAB18),ENSGALG00000014683(PEX5),ENSGALG00000003798(GET4),ENSGALG00000014248(TMEM33),ENSGALG00000016535(RAB10),ENSGALG00000007549(VAPB),ENSGALG00000002882(BNIP1),ENSGALG00000016070(WRB),	0.102116	1
GO:0002067	glandular epithelial cell differentiation	biological_process	13	3189	24	10155	ENSGALG00000006418(PDPK1),ENSGALG00000009791(PROX1),ENSGALG00000008908(NEUROD1),ENSGALG00000002375(NOTCH1),ENSGALG00000003518(GPAT4),ENSGALG00000012429(BMP4),ENSGALG00000011298(RARB),ENSGALG00000007324(TP63),ENSGALG00000013793(CLOCK),ENSGALG00000009476(CDK6),ENSGALG00000007706(FGF8),ENSGALG00000025929(HOXA5),ENSGALG00000010825(AGR2),	0.102116	1
GO:0006897	endocytosis	biological_process	103	3189	272	10155	ENSGALG00000012265(MICALL1),ENSGALG00000016447(PDIA6),ENSGALG00000042741(ADRBK1),ENSGALG00000037246(RAMP3),ENSGALG00000006546(CD81),ENSGALG00000026558(ZNF362),ENSGALG00000008432(AP2M1),ENSGALG00000006837(TSPAN4),ENSGALG00000005644(MYO1G),ENSGALG00000006568(TM9SF4),ENSGALG00000040086(HNRNPK),ENSGALG00000012784(TXNDC5),ENSGALG00000022874(RAB31),ENSGALG00000028284(PTX3),ENSGALG00000004796(CDC42),ENS…	0.102436	1
GO:0017076	purine nucleotide binding	molecular_function	467	3189	1363	10155	ENSGALG00000009086(EHD3),ENSGALG00000006719(GNAZ),ENSGALG00000004237(PRKAR1A),ENSGALG00000008633(SEPT6),ENSGALG00000007615(RAB11A),ENSGALG00000027630(NPR2),ENSGALG00000037076(GART),ENSGALG00000010129(PLK3),ENSGALG00000001441(UBE2G1),ENSGALG00000005710(CTDSPL),ENSGALG00000014442(GAPDH),ENSGALG00000006057(CLK4),ENSGALG00000011109(MAPK10),ENSGALG00000002816(STK10),ENSGALG00000008058(PAK3),ENSGALG000…	0.102699	1
GO:0003677	DNA binding	molecular_function	393	3189	1138	10155	ENSGALG00000003922(TOP2A),ENSGALG00000003882(SMARCE1),ENSGALG00000033447(H2AFV),ENSGALG00000016774(NPAS2),ENSGALG00000000726(ELAVL1),ENSGALG00000037272(HOXD8),ENSGALG00000029024(TCF21),ENSGALG00000037352(SOX14),ENSGALG00000040086(HNRNPK),ENSGALG00000002971(NSD1),ENSGALG00000004999(TAF7),ENSGALG00000005689(Pax-2),ENSGALG00000014297(IRF7),ENSGALG00000003233(ASH2L),ENSGALG00000035487(SP1),ENSGALG000…	0.102745	1
GO:0003676	nucleic acid binding	molecular_function	739	3189	2196	10155	ENSGALG00000010995(ITGB3BP),ENSGALG00000033781(FEN1),ENSGALG00000000616(ELF3),ENSGALG00000012921(ETV6),ENSGALG00000006771(RPS15A),ENSGALG00000017330(RPS3),ENSGALG00000028517(EIF1),ENSGALG00000006037(MCM2),ENSGALG00000040522(EIF3H),ENSGALG00000003454(ZNF207),ENSGALG00000011117(AGT),ENSGALG00000002591(POLR2E),ENSGALG00000026421(PSMB2),ENSGALG00000026572(RGS5),ENSGALG00000003977(TWF2),ENSGALG0000002…	0.102771	1
GO:0043473	pigmentation	biological_process	23	3189	49	10155	ENSGALG00000016615(GPR143),ENSGALG00000004435(RAB27A),ENSGALG00000000613(RAB11B),ENSGALG00000028561(SZT2),ENSGALG00000038634(KIT),ENSGALG00000040089(HPS3),ENSGALG00000003959(AP1M1),ENSGALG00000007615(RAB11A),ENSGALG00000003758(MREG),ENSGALG00000012885(BCL2),ENSGALG00000040735(BLOC1S6),ENSGALG00000015177(GNAQ),ENSGALG00000016899(DCT),ENSGALG00000012833(VPS33B),ENSGALG00000000122(GNB2L1),ENSGALG000…	0.10372	1
GO:0006352	DNA-templated transcription, initiation	biological_process	31	3189	70	10155	ENSGALG00000007695(SNAPC5),ENSGALG00000013506(MED24),ENSGALG00000002886(NKX2-5),ENSGALG00000006809(POU2AF1),ENSGALG00000016437(TAF1B),ENSGALG00000008241(TAF5),ENSGALG00000012408(PSMC6),ENSGALG00000011814(ATF7IP),ENSGALG00000005395(POLR1E),ENSGALG00000002144(THRAP3),ENSGALG00000042095(CXR),ENSGALG00000026306(CTNNBIP1),ENSGALG00000008014(CEBPB),ENSGALG00000003124(BRF2),ENSGALG00000042875(HMGB1),ENS…	0.104301	1
GO:0043209	myelin sheath	cellular_component	41	3189	97	10155	ENSGALG00000000674(MYO1D),ENSGALG00000011715(HSPA2),ENSGALG00000009621(ACTB),ENSGALG00000005846(MPDZ),ENSGALG00000009003(SNAP25),ENSGALG00000033663(ATP6V1B2),ENSGALG00000008757(CNRIP1),ENSGALG00000009086(EHD3),ENSGALG00000042784(TPPP),ENSGALG00000007945(CRYAB),ENSGALG00000005331(GJC2),ENSGALG00000011637(TCP1),ENSGALG00000000314(NEFL),ENSGALG00000001992(PKM),ENSGALG00000008169(GDI2),ENSGALG0000000…	0.104924	1
GO:0016236	macroautophagy	biological_process	45	3189	108	10155	ENSGALG00000036807(NOD1),ENSGALG00000040917(PIK3R4),ENSGALG00000001563(WDR45B),ENSGALG00000002095(CHMP4B),ENSGALG00000010318(TMED10),ENSGALG00000031582(RAB1A),ENSGALG00000011649(ATG9A),ENSGALG00000003211(POLDIP2),ENSGALG00000040424(SCNN1A),ENSGALG00000013462(STX17),ENSGALG00000012550(HMOX1),ENSGALG00000003369(KAT2A),ENSGALG00000007877(PIP4K2A),ENSGALG00000040128(SNAP29),ENSGALG00000043535(RIPK2),…	0.105465	1
GO:0005761	mitochondrial ribosome	cellular_component	21	3189	44	10155	ENSGALG00000028960(NEU3),ENSGALG00000010360(NSUN4),ENSGALG00000001542(MRPL20),ENSGALG00000014435(MRPL51),ENSGALG00000007822(MRPL58),ENSGALG00000002605(MRPL17),ENSGALG00000017319(MRPL48),ENSGALG00000028809(CHCHD1),ENSGALG00000007999(MRPS7),ENSGALG00000014387(MRPL10),ENSGALG00000010296(MRPS18A),ENSGALG00000008746(MRPL41),ENSGALG00000040873(MRPL3),ENSGALG00000019796(DAP3),ENSGALG00000037258(MRPL32),…	0.105731	1
GO:0022627	cytosolic small ribosomal subunit	cellular_component	15	3189	29	10155	ENSGALG00000015082(RPS6),ENSGALG00000016392(RPS7),ENSGALG00000000856(EIF2D),ENSGALG00000004831(RPS4),ENSGALG00000035079(RPSA),ENSGALG00000005338(RPS21),ENSGALG00000004588(RPS14),ENSGALG00000006771(RPS15A),ENSGALG00000026490(RPS16),ENSGALG00000010296(MRPS18A),ENSGALG00000004871(RPS24),ENSGALG00000015195(RPS15),ENSGALG00000008517(MCTS1),ENSGALG00000024398(RPS28),ENSGALG00000017330(RPS3),	0.105807	1
GO:0000779	condensed chromosome, centromeric region	cellular_component	15	3189	29	10155	ENSGALG00000014442(GAPDH),ENSGALG00000014801(NDC80),ENSGALG00000035406(Dsn1),ENSGALG00000008234(ORC2),ENSGALG00000001632(MIS12),ENSGALG00000002853(CFDP1),ENSGALG00000002013(MEAF6),ENSGALG00000017128(SKA3),ENSGALG00000008014(CEBPB),ENSGALG00000007768(AURKA),ENSGALG00000008233(BUB1),ENSGALG00000006110(PLK1),ENSGALG00000011091(NUP133),ENSGALG00000028900(CENPT),ENSGALG00000004675(RGS9BP),	0.105807	1
GO:0071479	cellular response to ionizing radiation	biological_process	15	3189	29	10155	ENSGALG00000016485(RHOB),ENSGALG00000007945(CRYAB),ENSGALG00000006211(BCL2L1),ENSGALG00000009241(SFRP2),ENSGALG00000030313(RAD51A),ENSGALG00000025977(GADD45A),ENSGALG00000017290(RAD51AP1),ENSGALG00000008256(BLM),ENSGALG00000013793(CLOCK),ENSGALG00000003473(SFRP1),ENSGALG00000017159(ATM),ENSGALG00000008553(INO80),ENSGALG00000008437(NET1),ENSGALG00000028318(CDKN1A),ENSGALG00000036642(rad9),	0.105807	1
GO:0032870	cellular response to hormone stimulus	biological_process	99	3189	261	10155	ENSGALG00000038848(MSX2),ENSGALG00000013793(CLOCK),ENSGALG00000033295(CAV2),ENSGALG00000002144(THRAP3),ENSGALG00000012538(NR4A2),ENSGALG00000009228(PARP1),ENSGALG00000015183(RAB13),ENSGALG00000029024(TCF21),ENSGALG00000022874(RAB31),ENSGALG00000016675(PAQR8),ENSGALG00000007484(GOT1),ENSGALG00000038059(LXR),ENSGALG00000005999(ABTB1),ENSGALG00000010826(PRKAA2),ENSGALG00000001080(NR5A1),ENSGALG00000…	0.106078	1
GO:0000398	mRNA splicing, via spliceosome	biological_process	54	3189	133	10155	ENSGALG00000028205(PRPF3),ENSGALG00000008857(PRPF4),ENSGALG00000007170(SNRPA1),ENSGALG00000001034(AAR2),ENSGALG00000011031(JAK1),ENSGALG00000009669(RSRC1),ENSGALG00000000533(SRSF3),ENSGALG00000009257(PLRG1),ENSGALG00000030988(RBPMS2),ENSGALG00000000137(SNRPE),ENSGALG00000001802(JMJD6),ENSGALG00000017207(CWC15),ENSGALG00000003532(DDX5),ENSGALG00000007386(LUC7L3),ENSGALG00000011117(AGT),ENSGALG0000…	0.106357	1
GO:0030334	regulation of cell migration	biological_process	121	3189	325	10155	ENSGALG00000010818(PLPP3),ENSGALG00000027512(C5orf30),ENSGALG00000009626(THBS1),ENSGALG00000005483(CDH13),ENSGALG00000009638(ANO6),ENSGALG00000000122(GNB2L1),ENSGALG00000016427(ADAM17),ENSGALG00000007582(DPYSL3),ENSGALG00000002375(NOTCH1),ENSGALG00000006252(LMO4),ENSGALG00000005030(DOCK10),ENSGALG00000033179(ChALK5),ENSGALG00000006418(PDPK1),ENSGALG00000001412(SEMA7A),ENSGALG00000005796(XBP1),ENS…	0.106777	1
GO:0036294	cellular response to decreased oxygen levels	biological_process	19	3189	39	10155	ENSGALG00000030775(RP4-613B23.5),ENSGALG00000007659(HYOU1),ENSGALG00000012550(HMOX1),ENSGALG00000043405(BNIP3L),ENSGALG00000016323(PDK3),ENSGALG00000010079(HP1BP3),ENSGALG00000007378(FAM162A),ENSGALG00000003473(SFRP1),ENSGALG00000039228(Zfp36l1),ENSGALG00000012885(BCL2),ENSGALG00000009942(MDM2),ENSGALG00000009400(SLC8A3),ENSGALG00000003759(RORA),ENSGALG00000033635(PTGS2),ENSGALG00000013920(SUV39H…	0.107	1
GO:0008625	extrinsic apoptotic signaling pathway via death domain receptors	biological_process	19	3189	39	10155	ENSGALG00000033974(HGF),ENSGALG00000008552(MAL),ENSGALG00000003473(SFRP1),ENSGALG00000012885(BCL2),ENSGALG00000007625(FADD),ENSGALG00000002225(RFFL),ENSGALG00000007585(NIT1),ENSGALG00000012550(HMOX1),ENSGALG00000011794(DDX47),ENSGALG00000010745(HMGB2),ENSGALG00000009241(SFRP2),ENSGALG00000028906(FEM1B),ENSGALG00000004190(RNF34),ENSGALG00000010536(FAF1),ENSGALG00000009433(BAG3),ENSGALG00000005794(…	0.107	1
GO:0031072	heat shock protein binding	molecular_function	19	3189	39	10155	ENSGALG00000001076(LIMK1),ENSGALG00000011870(HIF1A),ENSGALG00000016774(NPAS2),ENSGALG00000006824(USP19),ENSGALG00000017553(SNX11),ENSGALG00000011560(PACRG),ENSGALG00000014448(CDC37L1),ENSGALG00000002701(DNAJC9),ENSGALG00000009451(PPID),ENSGALG00000023131(PDXP),ENSGALG00000003476(ERN1),ENSGALG00000010536(FAF1),ENSGALG00000014331(FKBP4),ENSGALG00000011715(HSPA2),ENSGALG00000023066(DNAJA1),ENSGALG00…	0.107	1
GO:0009060	aerobic respiration	biological_process	19	3189	39	10155	ENSGALG00000019967(MTFR2),ENSGALG00000011870(HIF1A),ENSGALG00000008818(IDH1),ENSGALG00000002490(UQCRC2),ENSGALG00000026465(TMEM100),ENSGALG00000027698(COX19),ENSGALG00000027190(COX11),ENSGALG00000008858(MDH1),ENSGALG00000022536(GPR142),ENSGALG00000000998(MTFR1L),ENSGALG00000015297(FOXO3),ENSGALG00000000505(KCNH6),ENSGALG00000001375(COX10),ENSGALG00000013167(SDHA),ENSGALG00000015961(SUCLG1),ENSGAL…	0.107	1
GO:0006637	acyl-CoA metabolic process	biological_process	19	3189	39	10155	ENSGALG00000006842(ACOT8),ENSGALG00000006910(IMPDH),ENSGALG00000009988(ELOVL1),ENSGALG00000015876(ELOVL4),ENSGALG00000009293(CHN1),ENSGALG00000000652(ACOT7),ENSGALG00000005353(FAR1),ENSGALG00000002187(HSD17B4),ENSGALG00000012131(ELOVL6),ENSGALG00000007267(MVD),ENSGALG00000016323(PDK3),ENSGALG00000016314(ELOVL5),ENSGALG00000003518(GPAT4),ENSGALG00000015961(SUCLG1),ENSGALG00000009700(PDK4),ENSGALG0…	0.107	1
GO:0031988	membrane-bounded vesicle	cellular_component	135	3189	366	10155	ENSGALG00000042071(VPS53),ENSGALG00000008666(CTLA4),ENSGALG00000007284(SYNPR),ENSGALG00000013738(OPTN),ENSGALG00000015708(FGFR3),ENSGALG00000036876(TMEM230),ENSGALG00000004212(ADAM10),ENSGALG00000016896(ABCC4),ENSGALG00000014994(CRHBP),ENSGALG00000011326(STK16),ENSGALG00000041037(YIPF3),ENSGALG00000004899(PEPD),ENSGALG00000011238(WLS),ENSGALG00000003758(MREG),ENSGALG00000027902(SYNGR2),ENSGALG000…	0.107069	1
GO:0032432	actin filament bundle	cellular_component	17	3189	34	10155	ENSGALG00000012017(DAAM1),ENSGALG00000005285(TBX4),ENSGALG00000026159(PDLIM7),ENSGALG00000003103(MST1R),ENSGALG00000041634(ACTG2),ENSGALG00000003636(FBLIM1),ENSGALG00000007247(PXN),ENSGALG00000011476(SEPT11),ENSGALG00000040244(SEPT9),ENSGALG00000005930(PLS3),ENSGALG00000013537(TPM3),ENSGALG00000042458(ACTN1),ENSGALG00000001183(MYH10),ENSGALG00000011708(MYLK),ENSGALG00000014688(ZYX),ENSGALG0000000…	0.107189	1
GO:0030888	regulation of B cell proliferation	biological_process	17	3189	34	10155	ENSGALG00000028318(CDKN1A),ENSGALG00000008666(CTLA4),ENSGALG00000007357(BCL6),ENSGALG00000008837(PELI1),ENSGALG00000014508(CD38),ENSGALG00000041267(BMI1),ENSGALG00000007015(CD40),ENSGALG00000007001(TLR4),ENSGALG00000017159(ATM),ENSGALG00000004170(ADA),ENSGALG00000012885(BCL2),ENSGALG00000006546(CD81),ENSGALG00000039327(VAV3),ENSGALG00000027641(DUSP14),ENSGALG00000003294(ATAD5),ENSGALG00000004587(…	0.107189	1
GO:0007417	central nervous system development	biological_process	137	3189	372	10155	ENSGALG00000038730(GIGYF2),ENSGALG00000007832(PEX13),ENSGALG00000009621(ACTB),ENSGALG00000004821(PTPN11),ENSGALG00000035419(CDON),ENSGALG00000014155(OGDH),ENSGALG00000040606(cRac1B),ENSGALG00000035317(Id3),ENSGALG00000011298(RARB),ENSGALG00000003369(KAT2A),ENSGALG00000011163(GNPAT),ENSGALG00000031960(Lef-1),ENSGALG00000014936(ESCO1),ENSGALG00000010140(EIF2B3),ENSGALG00000000653(CNTN2),ENSGALG0000…	0.107823	1
GO:0006006	glucose metabolic process	biological_process	35	3189	81	10155	ENSGALG00000004336(INPPL1),ENSGALG00000020505(KCNJ11),ENSGALG00000042878(PTH),ENSGALG00000002659(WDR5),ENSGALG00000014442(GAPDH),ENSGALG00000017370(ARPP19),ENSGALG00000027190(COX11),ENSGALG00000013069(BPGM),ENSGALG00000012613(FBP1),ENSGALG00000042875(HMGB1),ENSGALG00000038187(SLC35B4),ENSGALG00000013828(GALM),ENSGALG00000011104(GCG),ENSGALG00000005888(PGP),ENSGALG00000009700(PDK4),ENSGALG00000017…	0.107967	1
GO:0005911	cell-cell junction	cellular_component	112	3189	299	10155	ENSGALG00000001262(CLIC4),ENSGALG00000038634(KIT),ENSGALG00000000811(IST1),ENSGALG00000004002(LYPLA2),ENSGALG00000012265(MICALL1),ENSGALG00000011966(RANGAP1),ENSGALG00000004614(NPL),ENSGALG00000023364(CDC42EP4),ENSGALG00000017414(JUP),ENSGALG00000014106(PPFIBP1),ENSGALG00000002845(CTNNA3),ENSGALG00000016720(CD2AP),ENSGALG00000040756(PI4KA),ENSGALG00000005846(MPDZ),ENSGALG00000029512(SPTBN1),ENSGA…	0.108107	1
GO:0034976	response to endoplasmic reticulum stress	biological_process	55	3189	136	10155	ENSGALG00000006960(RNF185),ENSGALG00000017042(UFM1),ENSGALG00000014248(TMEM33),ENSGALG00000027714(ATG10),ENSGALG00000012885(BCL2),ENSGALG00000016447(PDIA6),ENSGALG00000003308(ERLIN1),ENSGALG00000005667(UBE2G2),ENSGALG00000010825(AGR2),ENSGALG00000037375(MAN1B1),ENSGALG00000002959(NRBF2),ENSGALG00000031493(BAK1),ENSGALG00000015253(COL8A1),ENSGALG00000012408(PSMC6),ENSGALG00000027874(CHAC1),ENSGALG…	0.108337	1
GO:0045787	positive regulation of cell cycle	biological_process	55	3189	136	10155	ENSGALG00000015117(DRD3),ENSGALG00000014801(NDC80),ENSGALG00000038089(EGFR),ENSGALG00000016831(PCID2),ENSGALG00000010859(EPGN),ENSGALG00000029692(NEUROG1),ENSGALG00000001616(CDC45),ENSGALG00000035576(CDK9),ENSGALG00000008584(NUSAP1),ENSGALG00000025950(PRKCA),ENSGALG00000009791(PROX1),ENSGALG00000001420(RALGAPB),ENSGALG00000009257(PLRG1),ENSGALG00000011491(DYNC1LI1),ENSGALG00000009748(ASNS),ENSGAL…	0.108337	1
GO:0000123	histone acetyltransferase complex	cellular_component	29	3189	65	10155	ENSGALG00000005452(TADA2A),ENSGALG00000014457(ING4),ENSGALG00000033529(BRPF1),ENSGALG00000009944(KAT7),ENSGALG00000002070(SAP130),ENSGALG00000008485(CCNYL1),ENSGALG00000013462(STX17),ENSGALG00000002659(WDR5),ENSGALG00000012453(EPC2),ENSGALG00000004455(USP34),ENSGALG00000005858(DR1),ENSGALG00000008241(TAF5),ENSGALG00000009082(COQ8A),ENSGALG00000003369(KAT2A),ENSGALG00000005425(OGT),ENSGALG00000007…	0.108344	1
GO:0031669	cellular response to nutrient levels	biological_process	29	3189	65	10155	ENSGALG00000028318(CDKN1A),ENSGALG00000028822(RNF152),ENSGALG00000039897(FBXO22),ENSGALG00000027188(SREBF1),ENSGALG00000033090(VDR),ENSGALG00000014832(PRKAA1),ENSGALG00000009338(ZFYVE1),ENSGALG00000008051(MTMR3),ENSGALG00000002450(WDR24),ENSGALG00000013002(DAP1),ENSGALG00000012885(BCL2),ENSGALG00000040008(STK11),ENSGALG00000014723(GABARAPL1),ENSGALG00000030775(RP4-613B23.5),ENSGALG00000028770(INH…	0.108344	1
GO:0001934	positive regulation of protein phosphorylation	biological_process	158	3189	434	10155	ENSGALG00000009900(PRKD1),ENSGALG00000005725(CSF1R),ENSGALG00000008836(ATP6AP1),ENSGALG00000030988(RBPMS2),ENSGALG00000029909(DHDDS),ENSGALG00000002616(LZIC),ENSGALG00000003398(ADAM9),ENSGALG00000009791(PROX1),ENSGALG00000006992(MMP9),ENSGALG00000040008(STK11),ENSGALG00000012150(TAB1),ENSGALG00000030775(RP4-613B23.5),ENSGALG00000004640(MAD2L2),ENSGALG00000010859(EPGN),ENSGALG00000010410(PFN2),ENS…	0.108831	1
GO:1901224	positive regulation of NIK/NF-kappaB signaling	biological_process	9	3189	15	10155	ENSGALG00000004587(RC3H1),ENSGALG00000033385(COPS8),ENSGALG00000006016(PASK),ENSGALG00000043711(AGO3),ENSGALG00000040224(TIRAP),ENSGALG00000017330(RPS3),ENSGALG00000036807(NOD1),ENSGALG00000004398(CARD11),ENSGALG00000042875(HMGB1),	0.109109	1
GO:0000002	mitochondrial genome maintenance	biological_process	9	3189	15	10155	ENSGALG00000008698(MGME1),ENSGALG00000015742(MRPL39),ENSGALG00000010636(PRIMPOL),ENSGALG00000005283(SLC25A36),ENSGALG00000002519(SLC25A33),ENSGALG00000002605(MRPL17),ENSGALG00000017627(TWNK),ENSGALG00000009228(PARP1),ENSGALG00000026239(MPV17),	0.109109	1
GO:0006091	generation of precursor metabolites and energy	biological_process	66	3189	167	10155	ENSGALG00000015297(FOXO3),ENSGALG00000027698(COX19),ENSGALG00000026077(ALDOC),ENSGALG00000024031(CYB561),ENSGALG00000006016(PASK),ENSGALG00000032496(SIRT3),ENSGALG00000002159(ACOX1),ENSGALG00000036196(Mtch2),ENSGALG00000013167(SDHA),ENSGALG00000004004(PHKB),ENSGALG00000014528(ENO2),ENSGALG00000004222(HK1),ENSGALG00000001117(PFKFB2),ENSGALG00000042875(HMGB1),ENSGALG00000012613(FBP1),ENSGALG0000001…	0.109144	1
GO:1900182	positive regulation of protein localization to nucleus	biological_process	24	3189	52	10155	ENSGALG00000035950(NGFR),ENSGALG00000040008(STK11),ENSGALG00000033179(ChALK5),ENSGALG00000011637(TCP1),ENSGALG00000012429(BMP4),ENSGALG00000005243(PPP3CB),ENSGALG00000016720(CD2AP),ENSGALG00000009241(SFRP2),ENSGALG00000038089(EGFR),ENSGALG00000000608(CDH1),ENSGALG00000005947(MYD88),ENSGALG00000030907(CSF3),ENSGALG00000016088(CCT7),ENSGALG00000009900(PRKD1),ENSGALG00000036452(CDK5RAP3),ENSGALG0000…	0.110079	1
GO:0035282	segmentation	biological_process	24	3189	52	10155	ENSGALG00000017159(ATM),ENSGALG00000009966(FRS2),ENSGALG00000026865(XRCC2),ENSGALG00000003473(SFRP1),ENSGALG00000026276(TCF15),ENSGALG00000015078(MLLT3),ENSGALG00000006594(POFUT1),ENSGALG00000015480(POGLUT1),ENSGALG00000009241(SFRP2),ENSGALG00000006374(TBX6),ENSGALG00000012429(BMP4),ENSGALG00000003369(KAT2A),ENSGALG00000003307(TMED2),ENSGALG00000005689(Pax-2),ENSGALG00000002375(NOTCH1),ENSGALG000…	0.110079	1
GO:0031577	spindle checkpoint	biological_process	12	3189	22	10155	ENSGALG00000011967(MAD2L1),ENSGALG00000026734(GABPB2),ENSGALG00000031718(CSNK2A2),ENSGALG00000017159(ATM),ENSGALG00000016831(PCID2),ENSGALG00000014801(NDC80),ENSGALG00000008233(BUB1),ENSGALG00000006110(PLK1),ENSGALG00000003454(ZNF207),ENSGALG00000011491(DYNC1LI1),ENSGALG00000007839(NCAM1),ENSGALG00000005973(LCMT1),	0.110689	1
GO:0047496	vesicle transport along microtubule	biological_process	12	3189	22	10155	ENSGALG00000026822(WDR81),ENSGALG00000009722(DYNC1I1),ENSGALG00000038155(AP3M2),ENSGALG00000032590(NDE1),ENSGALG00000005794(BLOC1S2),ENSGALG00000005834(PAFAH1B1),ENSGALG00000040735(BLOC1S6),ENSGALG00000031582(RAB1A),ENSGALG00000001163(NDEL1),ENSGALG00000005974(COL6A1),ENSGALG00000012703(DTNBP1),ENSGALG00000026796(SNAPIN),	0.110689	1
GO:0010830	regulation of myotube differentiation	biological_process	12	3189	22	10155	ENSGALG00000001021(MYOCD),ENSGALG00000000172(MYOG),ENSGALG00000006216(MYOD1),ENSGALG00000012712(RBM24),ENSGALG00000026081(RBM38),ENSGALG00000008351(CAV3),ENSGALG00000005885(DGCR14),ENSGALG00000002375(NOTCH1),ENSGALG00000012885(BCL2),ENSGALG00000039897(FBXO22),ENSGALG00000002886(NKX2-5),ENSGALG00000018700(PLPP7),	0.110689	1
GO:0007050	cell cycle arrest	biological_process	27	3189	60	10155	ENSGALG00000041353(TP53INP1),ENSGALG00000017159(ATM),ENSGALG00000012220(CDKN3),ENSGALG00000035016(ID2),ENSGALG00000008908(NEUROD1),ENSGALG00000009903(IFNG),ENSGALG00000016997(RB1),ENSGALG00000002519(SLC25A33),ENSGALG00000035576(CDK9),ENSGALG00000011297(CRADD),ENSGALG00000002734(UHMK1),ENSGALG00000003284(CRLF3),ENSGALG00000040008(STK11),ENSGALG00000027592(ERN2),ENSGALG00000000172(MYOG),ENSGALG0000…	0.112333	1
GO:0001046	core promoter sequence-specific DNA binding	molecular_function	27	3189	60	10155	ENSGALG00000006949(CHD2),ENSGALG00000007651(STAT1),ENSGALG00000013793(CLOCK),ENSGALG00000008014(CEBPB),ENSGALG00000006099(ZFPM1),ENSGALG00000002144(THRAP3),ENSGALG00000000751(ARNT),ENSGALG00000002219(WBP2),ENSGALG00000009791(PROX1),ENSGALG00000012799(RREB1),ENSGALG00000025868(TAF1C),ENSGALG00000001191(MEOX1),ENSGALG00000028037(FOS),ENSGALG00000014297(IRF7),ENSGALG00000040060(F),ENSGALG00000003759…	0.112333	1
GO:0002573	myeloid leukocyte differentiation	biological_process	33	3189	76	10155	ENSGALG00000039583(MITF),ENSGALG00000002554(TSPAN2),ENSGALG00000008836(ATP6AP1),ENSGALG00000005725(CSF1R),ENSGALG00000012140(FSHB),ENSGALG00000030432(RASSF2),ENSGALG00000005834(PAFAH1B1),ENSGALG00000013867(PTPN2),ENSGALG00000038634(KIT),ENSGALG00000012429(BMP4),ENSGALG00000035733(CCR7),ENSGALG00000014984(F2RL1),ENSGALG00000010127(GLO1),ENSGALG00000015306(OSTM1),ENSGALG00000011442(TGFBR2),ENSGALG0…	0.11276	1
GO:0010906	regulation of glucose metabolic process	biological_process	22	3189	47	10155	ENSGALG00000017370(ARPP19),ENSGALG00000027190(COX11),ENSGALG00000016600(POMC),ENSGALG00000013069(BPGM),ENSGALG00000012613(FBP1),ENSGALG00000038187(SLC35B4),ENSGALG00000042875(HMGB1),ENSGALG00000011104(GCG),ENSGALG00000013867(PTPN2),ENSGALG00000006016(PASK),ENSGALG00000042878(PTH),ENSGALG00000002659(WDR5),ENSGALG00000003759(RORA),ENSGALG00000016323(PDK3),ENSGALG00000003369(KAT2A),ENSGALG0000000597…	0.112919	1
GO:0006909	phagocytosis	biological_process	30	3189	68	10155	ENSGALG00000014984(F2RL1),ENSGALG00000006775(TGM2),ENSGALG00000016447(PDIA6),ENSGALG00000001802(JMJD6),ENSGALG00000015368(TMEM175),ENSGALG00000007476(VAMP7),ENSGALG00000008631(TYRO3),ENSGALG00000015355(CD47),ENSGALG00000006568(TM9SF4),ENSGALG00000027777(CNN2),ENSGALG00000006837(TSPAN4),ENSGALG00000028822(RNF152),ENSGALG00000005644(MYO1G),ENSGALG00000028284(PTX3),ENSGALG00000004435(RAB27A),ENSGALG…	0.113088	1
GO:0006974	cellular response to DNA damage stimulus	biological_process	137	3189	373	10155	ENSGALG00000009633(KATNBL1),ENSGALG00000031493(BAK1),ENSGALG00000007357(BCL6),ENSGALG00000028318(CDKN1A),ENSGALG00000028906(FEM1B),ENSGALG00000000243(RDM1),ENSGALG00000016739(HERC2),ENSGALG00000010485(ALKBH1),ENSGALG00000015297(FOXO3),ENSGALG00000016461(DDX1),ENSGALG00000009875(HMGI-C),ENSGALG00000002346(CLSPN),ENSGALG00000025884(NABP1),ENSGALG00000016664(NEIL2),ENSGALG00000036196(Mtch2),ENSGALG0…	0.113559	1
GO:0016567	protein ubiquitination	biological_process	157	3189	432	10155	ENSGALG00000005667(UBE2G2),ENSGALG00000003624(KLHL10),ENSGALG00000013851(UBE3B),ENSGALG00000008188(TRIM36),ENSGALG00000010938(KLHL7),ENSGALG00000003169(CBFB),ENSGALG00000008368(RAD18),ENSGALG00000015490(FBXL4),ENSGALG00000000102(UBE2T),ENSGALG00000029983(ANGPT1),ENSGALG00000006960(RNF185),ENSGALG00000004347(NEDD4),ENSGALG00000028906(FEM1B),ENSGALG00000029077(CBL),ENSGALG00000007115(ASB7),ENSGALG0…	0.113925	1
GO:0042254	ribosome biogenesis	biological_process	70	3189	179	10155	ENSGALG00000027070(TIMP2),ENSGALG00000002222(NOC2L),ENSGALG00000014791(WDR3),ENSGALG00000015082(RPS6),ENSGALG00000011445(AAMP),ENSGALG00000007999(MRPS7),ENSGALG00000006434(TSR3),ENSGALG00000004871(RPS24),ENSGALG00000010091(ATP6V0B),ENSGALG00000002569(RAN),ENSGALG00000011931(SNU13),ENSGALG00000003045(E2F1),ENSGALG00000011866(RRP7A),ENSGALG00000032329(NPM3),ENSGALG00000014387(MRPL10),ENSGALG0000001…	0.114798	1
GO:1903409	reactive oxygen species biosynthetic process	biological_process	14	3189	27	10155	ENSGALG00000029367(CYBA),ENSGALG00000002437(FAM69B),ENSGALG00000010681(CPT2),ENSGALG00000028284(PTX3),ENSGALG00000007001(TLR4),ENSGALG00000004435(RAB27A),ENSGALG00000038089(EGFR),ENSGALG00000009903(IFNG),ENSGALG00000002519(SLC25A33),ENSGALG00000013627(SLC7A2),ENSGALG00000000067(SPR),ENSGALG00000003759(RORA),ENSGALG00000005637(GBF1),ENSGALG00000015844(SOD1),	0.115148	1
GO:0048306	calcium-dependent protein binding	molecular_function	14	3189	27	10155	ENSGALG00000001459(TNNC1),ENSGALG00000007419(MASP1),ENSGALG00000004357(ANXA6),ENSGALG00000040606(cRac1B),ENSGALG00000015018(CASQ2),ENSGALG00000038541(VPS37C),ENSGALG00000008569(CHP1),ENSGALG00000039690(STMN2),ENSGALG00000013400(PDCD6),ENSGALG00000006217(S100B),ENSGALG00000041094(SYT1),ENSGALG00000033500(PDCD6IP),ENSGALG00000006572(TNNT3),ENSGALG00000004555(RBM22),	0.115148	1
GO:0008328	ionotropic glutamate receptor complex	cellular_component	14	3189	27	10155	ENSGALG00000010237(NPC2),ENSGALG00000008525(ABHD12),ENSGALG00000003911(CACNG5),ENSGALG00000003472(VWC2L),ENSGALG00000043041(NRN1),ENSGALG00000006908(DLG1),ENSGALG00000001238(STX8),ENSGALG00000019867(WDCP),ENSGALG00000026091(CACNG4),ENSGALG00000008898(GRIN1),ENSGALG00000009759(SLC16A7),ENSGALG00000009405(GRIA2),ENSGALG00000005696(ABHD6),ENSGALG00000004083(GRIA1),	0.115148	1
GO:0016627	oxidoreductase activity, acting on the CH-CH group of donors	molecular_function	20	3189	42	10155	ENSGALG00000002891(ACADL),ENSGALG00000015240(CPOX),ENSGALG00000002925(ETFA),ENSGALG00000007072(ACADS),ENSGALG00000031786(BLVRA),ENSGALG00000010798(DHCR24),ENSGALG00000002683(DECR2),ENSGALG00000015297(FOXO3),ENSGALG00000023661(DUS4L),ENSGALG00000040896(FASN),ENSGALG00000026465(TMEM100),ENSGALG00000000802(DHODH),ENSGALG00000010043(RBKS),ENSGALG00000013804(SRD5A3),ENSGALG00000013167(SDHA),ENSGALG000…	0.115195	1
GO:0051402	neuron apoptotic process	biological_process	37	3189	87	10155	ENSGALG00000004631(DRAXIN),ENSGALG00000014442(GAPDH),ENSGALG00000015593(EPHA7),ENSGALG00000007706(FGF8),ENSGALG00000008014(CEBPB),ENSGALG00000008100(RAPSN),ENSGALG00000017159(ATM),ENSGALG00000007378(FAM162A),ENSGALG00000008898(GRIN1),ENSGALG00000026207(CNTF),ENSGALG00000005507(NONO),ENSGALG00000016997(RB1),ENSGALG00000000314(NEFL),ENSGALG00000005772(BOK),ENSGALG00000012163(BDNF),ENSGALG0000000765…	0.115211	1
GO:0045666	positive regulation of neuron differentiation	biological_process	49	3189	120	10155	ENSGALG00000033353(RIT2),ENSGALG00000007476(VAMP7),ENSGALG00000009364(PRKCI),ENSGALG00000009900(PRKD1),ENSGALG00000012865(BRAF),ENSGALG00000010857(Dab1),ENSGALG00000015519(ROBO2),ENSGALG00000009791(PROX1),ENSGALG00000003977(TWF2),ENSGALG00000008150(RASAL1),ENSGALG00000007357(BCL6),ENSGALG00000013822(TXLNB),ENSGALG00000008733(LPAR3),ENSGALG00000005834(PAFAH1B1),ENSGALG00000029692(NEUROG1),ENSGALG0…	0.115376	1
GO:0048513	animal organ development	biological_process	459	3189	1343	10155	ENSGALG00000009241(SFRP2),ENSGALG00000004794(H2AFY2),ENSGALG00000031010(OLIG2),ENSGALG00000014977(GSK3B),ENSGALG00000030969(CLEC3B),ENSGALG00000012541(MB),ENSGALG00000032746(Enpp2),ENSGALG00000007416(CD3E),ENSGALG00000001141(HES5),ENSGALG00000010697(SEMA4D),ENSGALG00000006775(TGM2),ENSGALG00000006141(POFUT2),ENSGALG00000027247(EOMES),ENSGALG00000015177(GNAQ),ENSGALG00000008908(NEUROD1),ENSGALG000…	0.115683	1
GO:0046649	lymphocyte activation	biological_process	103	3189	274	10155	ENSGALG00000014984(F2RL1),ENSGALG00000001486(ZAP70),ENSGALG00000012429(BMP4),ENSGALG00000039327(VAV3),ENSGALG00000006856(CD151),ENSGALG00000027641(DUSP14),ENSGALG00000016831(PCID2),ENSGALG00000027501(ANPEP),ENSGALG00000005947(MYD88),ENSGALG00000040735(BLOC1S6),ENSGALG00000007001(TLR4),ENSGALG00000007059(IGSF6),ENSGALG00000001802(JMJD6),ENSGALG00000015355(CD47),ENSGALG00000007476(VAMP7),ENSGALG000…	0.115699	1
GO:0032446	protein modification by small protein conjugation	biological_process	165	3189	456	10155	ENSGALG00000031062(BAG5),ENSGALG00000041432(STUB1),ENSGALG00000016831(PCID2),ENSGALG00000012348(MCM6),ENSGALG00000023444(APELA),ENSGALG00000023571(TRIM59),ENSGALG00000027501(ANPEP),ENSGALG00000003536(KLHL11),ENSGALG00000001816(MAGI3),ENSGALG00000035576(CDK9),ENSGALG00000037453(TERF1),ENSGALG00000012075(DTX3L),ENSGALG00000014290(UBE2K),ENSGALG00000005972(KBTBD12),ENSGALG00000033950(DERL1),ENSGALG0…	0.115737	1
GO:0030424	axon	cellular_component	54	3189	134	10155	ENSGALG00000000442(KCNA2),ENSGALG00000007768(AURKA),ENSGALG00000011272(RAB5A),ENSGALG00000026822(WDR81),ENSGALG00000001163(NDEL1),ENSGALG00000029648(tyrosine hydroxylase),ENSGALG00000005070(AP3M1),ENSGALG00000012703(DTNBP1),ENSGALG00000004741(EPHB2),ENSGALG00000033271(PFKM),ENSGALG00000008291(AP3S2),ENSGALG00000002734(UHMK1),ENSGALG00000038155(AP3M2),ENSGALG00000043480(GPM6A),ENSGALG00000041094(S…	0.116038	1
GO:0051082	unfolded protein binding	molecular_function	25	3189	55	10155	ENSGALG00000000352(TIMM44),ENSGALG00000006855(MELTF),ENSGALG00000027482(SNTB2),ENSGALG00000000946(PFDN1),ENSGALG00000011637(TCP1),ENSGALG00000007945(CRYAB),ENSGALG00000011445(AAMP),ENSGALG00000002448(CCT6),ENSGALG00000040247(AIP),ENSGALG00000023066(DNAJA1),ENSGALG00000011715(HSPA2),ENSGALG00000039951(TRAP1),ENSGALG00000026374(PFDN2),ENSGALG00000016088(CCT7),ENSGALG00000010175(HSP90AB1),ENSGALG000…	0.11619	1
GO:0032387	negative regulation of intracellular transport	biological_process	25	3189	55	10155	ENSGALG00000012865(BRAF),ENSGALG00000016199(CRYAA),ENSGALG00000010536(FAF1),ENSGALG00000021611(RABGEF1),ENSGALG00000008569(CHP1),ENSGALG00000011966(RANGAP1),ENSGALG00000016880(UBAC2),ENSGALG00000017394(INSIG1),ENSGALG00000027151(FKBP12),ENSGALG00000004375(VPS35),ENSGALG00000020316(IL13RA2),ENSGALG00000031142(ACAA2),ENSGALG00000003648(SVIP),ENSGALG00000007515(SFRP5),ENSGALG00000014977(GSK3B),ENSGA…	0.11619	1
GO:0016604	nuclear body	cellular_component	45	3189	109	10155	ENSGALG00000037219(RNF2),ENSGALG00000007581(FYTTD1),ENSGALG00000000533(SRSF3),ENSGALG00000041267(BMI1),ENSGALG00000017079(USPL1),ENSGALG00000008256(BLM),ENSGALG00000011870(HIF1A),ENSGALG00000000990(SRSF6),ENSGALG00000005525(SRSF1),ENSGALG00000008435(SUMO1),ENSGALG00000024083(C8orf4),ENSGALG00000035576(CDK9),ENSGALG00000008857(PRPF4),ENSGALG00000016198(U2AF1),ENSGALG00000028205(PRPF3),ENSGALG00000…	0.116192	1
GO:0030133	transport vesicle	cellular_component	45	3189	109	10155	ENSGALG00000008584(NUSAP1),ENSGALG00000015708(FGFR3),ENSGALG00000007284(SYNPR),ENSGALG00000037811(NRSN1),ENSGALG00000003936(PPT1),ENSGALG00000000518(KLHL12),ENSGALG00000040248(PLEKHF2),ENSGALG00000007476(VAMP7),ENSGALG00000035378(DNAJC5),ENSGALG00000008569(CHP1),ENSGALG00000011130(COPS4),ENSGALG00000004306(SYT12),ENSGALG00000009065(VMA21),ENSGALG00000011094(PDE4B),ENSGALG00000027902(SYNGR2),ENSGA…	0.116192	1
GO:0045765	regulation of angiogenesis	biological_process	41	3189	98	10155	ENSGALG00000016451(ROCK2),ENSGALG00000002375(NOTCH1),ENSGALG00000008473(PLXND1),ENSGALG00000015305(NR2E1),ENSGALG00000006904(RNH1),ENSGALG00000011228(WARS),ENSGALG00000008302(CIB1),ENSGALG00000009626(THBS1),ENSGALG00000003076(TNFSF6),ENSGALG00000042875(HMGB1),ENSGALG00000016558(VEGFD),ENSGALG00000033376(APOH),ENSGALG00000005796(XBP1),ENSGALG00000032746(Enpp2),ENSGALG00000024449(RAMP2),ENSGALG0000…	0.116229	1
GO:0071709	membrane assembly	biological_process	8	3189	13	10155	ENSGALG00000027058(EMP2),ENSGALG00000005553(NLGN3),ENSGALG00000014159(PACSIN2),ENSGALG00000029512(SPTBN1),ENSGALG00000033295(CAV2),ENSGALG00000011241(RFTN1),ENSGALG00000003135(ANK3),ENSGALG00000008351(CAV3),	0.116259	1
GO:0007035	vacuolar acidification	biological_process	8	3189	13	10155	ENSGALG00000020342(ABHD12B),ENSGALG00000010091(ATP6V0B),ENSGALG00000009229(ATP6V0C),ENSGALG00000002237(ATP6V0D1),ENSGALG00000027526(COL9A2),ENSGALG00000001262(CLIC4),ENSGALG00000003936(PPT1),ENSGALG00000026796(SNAPIN),	0.116259	1
GO:0061631	ubiquitin conjugating enzyme activity	molecular_function	8	3189	13	10155	ENSGALG00000001441(UBE2G1),ENSGALG00000001848(UBE2J2),ENSGALG00000005667(UBE2G2),ENSGALG00000020793(UBE2E3),ENSGALG00000000102(UBE2T),ENSGALG00000031975(UBE2H),ENSGALG00000036739(UBE2L3),ENSGALG00000011286(UBE2E1),	0.116259	1
GO:0042168	heme metabolic process	biological_process	8	3189	13	10155	ENSGALG00000006968(HNF1A),ENSGALG00000013688(UROS),ENSGALG00000003948(ALAS1),ENSGALG00000015240(CPOX),ENSGALG00000012550(HMOX1),ENSGALG00000031786(BLVRA),ENSGALG00000001375(COX10),ENSGALG00000008865(ALAD),	0.116259	1
GO:0043304	regulation of mast cell degranulation	biological_process	8	3189	13	10155	ENSGALG00000006418(PDPK1),ENSGALG00000007476(VAMP7),ENSGALG00000020316(IL13RA2),ENSGALG00000001486(ZAP70),ENSGALG00000014182(ADORA2B),ENSGALG00000012456(RAC2),ENSGALG00000015216(SYK),ENSGALG00000021611(RABGEF1),	0.116259	1
GO:0071392	cellular response to estradiol stimulus	biological_process	8	3189	13	10155	ENSGALG00000037246(RAMP3),ENSGALG00000003473(SFRP1),ENSGALG00000004418(SSTR2),ENSGALG00000038848(MSX2),ENSGALG00000038089(EGFR),ENSGALG00000000172(MYOG),ENSGALG00000006216(MYOD1),ENSGALG00000014994(CRHBP),	0.116259	1
GO:0048710	regulation of astrocyte differentiation	biological_process	8	3189	13	10155	ENSGALG00000001141(HES5),ENSGALG00000015305(NR2E1),ENSGALG00000000653(CNTN2),ENSGALG00000002375(NOTCH1),ENSGALG00000011541(BIN1),ENSGALG00000009875(HMGI-C),ENSGALG00000010857(Dab1),ENSGALG00000035016(ID2),	0.116259	1
GO:0033173	calcineurin-NFAT signaling cascade	biological_process	8	3189	13	10155	ENSGALG00000008302(CIB1),ENSGALG00000005243(PPP3CB),ENSGALG00000006979(SPPL3),ENSGALG00000008569(CHP1),ENSGALG00000000209(PRNP),ENSGALG00000016014(RCAN1),ENSGALG00000027151(FKBP12),ENSGALG00000023648(PPP3R1),	0.116259	1
GO:0005657	replication fork	cellular_component	18	3189	37	10155	ENSGALG00000010700(RPA3),ENSGALG00000011533(XRCC3),ENSGALG00000027070(TIMP2),ENSGALG00000008368(RAD18),ENSGALG00000028998(XPA),ENSGALG00000001616(CDC45),ENSGALG00000028056(RRP36),ENSGALG00000003681(TOP1),ENSGALG00000031918(RAD51D),ENSGALG00000026517(RFC5),ENSGALG00000008703(RFC4),ENSGALG00000014298(RFC1),ENSGALG00000026865(XRCC2),ENSGALG00000009257(PLRG1),ENSGALG00000042418(CHEK1),ENSGALG00000008…	0.116629	1
GO:1990266	neutrophil migration	biological_process	18	3189	37	10155	ENSGALG00000039327(VAV3),ENSGALG00000029378(ITGA9),ENSGALG00000035733(CCR7),ENSGALG00000004594(CD74),ENSGALG00000002112(CSF3R),ENSGALG00000015216(SYK),ENSGALG00000001654(C1QBP),ENSGALG00000012456(RAC2),ENSGALG00000007511(ITGB2),ENSGALG00000005947(MYD88),ENSGALG00000005637(GBF1),ENSGALG00000028256(CCL19),ENSGALG00000005071(MPP1),ENSGALG00000011094(PDE4B),ENSGALG00000009586(IRAK4),ENSGALG0000000066…	0.116629	1
GO:0048870	cell motility	biological_process	216	3189	608	10155	ENSGALG00000010745(HMGB2),ENSGALG00000012429(BMP4),ENSGALG00000014984(F2RL1),ENSGALG00000013342(GBX2),ENSGALG00000002699(VAV2),ENSGALG00000006856(CD151),ENSGALG00000005947(MYD88),ENSGALG00000004553(SGPL1),ENSGALG00000021647(NRTN),ENSGALG00000010160(DMRT1),ENSGALG00000043480(GPM6A),ENSGALG00000033179(ChALK5),ENSGALG00000007511(ITGB2),ENSGALG00000006418(PDPK1),ENSGALG00000001654(C1QBP),ENSGALG00000…	0.116703	1
GO:0030017	sarcomere	cellular_component	34	3189	79	10155	ENSGALG00000013822(TXLNB),ENSGALG00000000585(MYL4),ENSGALG00000009976(LRRC10),ENSGALG00000008945(NEXN),ENSGALG00000006572(TNNT3),ENSGALG00000041202(FBXO32),ENSGALG00000009828(PPP2R5A),ENSGALG00000041432(STUB1),ENSGALG00000014463(ACTN2),ENSGALG00000010027(CFL2),ENSGALG00000001459(TNNC1),ENSGALG00000011994(SYNPO2),ENSGALG00000016342(MYOM2),ENSGALG00000042458(ACTN1),ENSGALG00000027151(FKBP12),ENSGAL…	0.116785	1
GO:0019003	GDP binding	molecular_function	16	3189	32	10155	ENSGALG00000007308(RAB35),ENSGALG00000000613(RAB11B),ENSGALG00000031893(RALA),ENSGALG00000016535(RAB10),ENSGALG00000004435(RAB27A),ENSGALG00000022874(RAB31),ENSGALG00000016485(RHOB),ENSGALG00000010183(RAB21),ENSGALG00000007554(RAB22A),ENSGALG00000028851(RAB8A),ENSGALG00000001474(RAB14),ENSGALG00000008314(ARL8B),ENSGALG00000000712(RAB29),ENSGALG00000011491(DYNC1LI1),ENSGALG00000007435(RAB18),ENSGA…	0.116816	1
GO:0010923	negative regulation of phosphatase activity	biological_process	16	3189	32	10155	ENSGALG00000010971(CSRNP3),ENSGALG00000015603(ZCCHC9),ENSGALG00000009627(GPATCH2),ENSGALG00000007832(PEX13),ENSGALG00000000674(MYO1D),ENSGALG00000031416(UBN1),ENSGALG00000023547(PCIF1),ENSGALG00000028203(SPRED1),ENSGALG00000009338(ZFYVE1),ENSGALG00000008569(CHP1),ENSGALG00000026822(WDR81),ENSGALG00000016451(ROCK2),ENSGALG00000036965(PPP2R4),ENSGALG00000010697(SEMA4D),ENSGALG00000015246(TIPRL),ENS…	0.116816	1
GO:0072655	establishment of protein localization to mitochondrion	biological_process	31	3189	71	10155	ENSGALG00000012569(FBXO7),ENSGALG00000002250(DTWD2),ENSGALG00000002124(ZDHHC8),ENSGALG00000027188(SREBF1),ENSGALG00000006956(ARIH2),ENSGALG00000014807(MTX3),ENSGALG00000028225(SLC17A9),ENSGALG00000001103(cpsmb7),ENSGALG00000000086(TIMM17A),ENSGALG00000012456(RAC2),ENSGALG00000031966(TIMM9),ENSGALG00000040247(AIP),ENSGALG00000031718(CSNK2A2),ENSGALG00000004227(FAM20B),ENSGALG00000004222(HK1),ENSGA…	0.117668	1
GO:0051147	regulation of muscle cell differentiation	biological_process	31	3189	71	10155	ENSGALG00000036043(TBX3),ENSGALG00000030988(RBPMS2),ENSGALG00000000172(MYOG),ENSGALG00000009791(PROX1),ENSGALG00000039897(FBXO22),ENSGALG00000006346(CXCL14),ENSGALG00000038634(KIT),ENSGALG00000035576(CDK9),ENSGALG00000012429(BMP4),ENSGALG00000032045(MBNL3),ENSGALG00000001021(MYOCD),ENSGALG00000026081(RBM38),ENSGALG00000005885(DGCR14),ENSGALG00000012885(BCL2),ENSGALG00000034802(SETD3),ENSGALG00000…	0.117668	1
GO:0032147	activation of protein kinase activity	biological_process	50	3189	123	10155	ENSGALG00000026328(MIEN1),ENSGALG00000012429(BMP4),ENSGALG00000006267(TPX2),ENSGALG00000029983(ANGPT1),ENSGALG00000038634(KIT),ENSGALG00000003011(TOM1L1),ENSGALG00000004398(CARD11),ENSGALG00000010859(EPGN),ENSGALG00000006546(CD81),ENSGALG00000006753(ATP5C1),ENSGALG00000040008(STK11),ENSGALG00000012150(TAB1),ENSGALG00000015844(SOD1),ENSGALG00000027058(EMP2),ENSGALG00000002346(CLSPN),ENSGALG0000001…	0.117691	1
GO:1990234	transferase complex	cellular_component	176	3189	489	10155	ENSGALG00000008241(TAF5),ENSGALG00000004794(H2AFY2),ENSGALG00000004410(ANAPC16),ENSGALG00000014078(DCUN1D4),ENSGALG00000033271(PFKM),ENSGALG00000002267(DCUN1D3),ENSGALG00000013506(MED24),ENSGALG00000006596(SNRPD3),ENSGALG00000042730(STT3A),ENSGALG00000023066(DNAJA1),ENSGALG00000006317(ING5),ENSGALG00000016187(WDR4),ENSGALG00000040917(PIK3R4),ENSGALG00000026167(PIK3R5),ENSGALG00000011286(UBE2E1),E…	0.117746	1
GO:0015629	actin cytoskeleton	cellular_component	97	3189	257	10155	ENSGALG00000001571(MYO1F),ENSGALG00000003904(MLPH),ENSGALG00000020927(ARPC5),ENSGALG00000027592(ERN2),ENSGALG00000005597(CNN3),ENSGALG00000041969(MTSS1),ENSGALG00000042458(ACTN1),ENSGALG00000005930(PLS3),ENSGALG00000028567(MYL9),ENSGALG00000000318(CSRP1),ENSGALG00000011272(RAB5A),ENSGALG00000027635(NME3),ENSGALG00000016427(ADAM17),ENSGALG00000012388(PCMT1),ENSGALG00000008667(DSTN),ENSGALG00000008…	0.11852	1
GO:0000323	lytic vacuole	cellular_component	73	3189	188	10155	ENSGALG00000035378(DNAJC5),ENSGALG00000027526(COL9A2),ENSGALG00000009097(SNAP23),ENSGALG00000007220(FTH1),ENSGALG00000000430(SPPL2B),ENSGALG00000033204(PQLC2),ENSGALG00000015916(SLC17A5),ENSGALG00000028935(BCL10),ENSGALG00000010237(NPC2),ENSGALG00000008211(ACP2),ENSGALG00000037246(RAMP3),ENSGALG00000036380(SLC48A1),ENSGALG00000009526(VTI1B),ENSGALG00000002066(NCOA4),ENSGALG00000030826(CLCN7),ENSG…	0.118714	1
GO:0008610	lipid biosynthetic process	biological_process	108	3189	289	10155	ENSGALG00000007267(MVD),ENSGALG00000009365(CYP51),ENSGALG00000025755(SPTSSA),ENSGALG00000003475(ACLY),ENSGALG00000003909(PIGT),ENSGALG00000014128(A4GALT),ENSGALG00000026081(RBM38),ENSGALG00000003665(PIGS),ENSGALG00000003722(THG1L),ENSGALG00000010798(DHCR24),ENSGALG00000006968(HNF1A),ENSGALG00000014698(CASP2),ENSGALG00000002583(PIK3CD),ENSGALG00000004940(TAMM41),ENSGALG00000028046(INSIG2),ENSGALG0…	0.118915	1
GO:0006397	mRNA processing	biological_process	81	3189	211	10155	ENSGALG00000001504(DDX20),ENSGALG00000006596(SNRPD3),ENSGALG00000001654(C1QBP),ENSGALG00000001550(RBM39),ENSGALG00000000408(LSM7),ENSGALG00000006010(FAM103A1),ENSGALG00000005507(NONO),ENSGALG00000011117(AGT),ENSGALG00000002734(UHMK1),ENSGALG00000043693(ALKBH5),ENSGALG00000014276(CIR1),ENSGALG00000027592(ERN2),ENSGALG00000007386(LUC7L3),ENSGALG00000003532(DDX5),ENSGALG00000001962(PTBP1),ENSGALG000…	0.119601	1
GO:0050921	positive regulation of chemotaxis	biological_process	23	3189	50	10155	ENSGALG00000005483(CDH13),ENSGALG00000009638(ANO6),ENSGALG00000016427(ADAM17),ENSGALG00000016558(VEGFD),ENSGALG00000009900(PRKD1),ENSGALG00000028256(CCL19),ENSGALG00000042875(HMGB1),ENSGALG00000009626(THBS1),ENSGALG00000013907(KDR),ENSGALG00000000667(EDN2),ENSGALG00000007130(cRac1A),ENSGALG00000016713(PLA2G7),ENSGALG00000041346(SDF1),ENSGALG00000006346(CXCL14),ENSGALG00000014984(F2RL1),ENSGALG000…	0.119802	1
GO:1903078	positive regulation of protein localization to plasma membrane	biological_process	11	3189	20	10155	ENSGALG00000010825(AGR2),ENSGALG00000009364(PRKCI),ENSGALG00000000122(GNB2L1),ENSGALG00000007145(ITGB1),ENSGALG00000021683(RER1),ENSGALG00000008302(CIB1),ENSGALG00000009903(IFNG),ENSGALG00000029512(SPTBN1),ENSGALG00000037246(RAMP3),ENSGALG00000003932(SDC4),ENSGALG00000006418(PDPK1),	0.119943	1
GO:0016574	histone ubiquitination	biological_process	11	3189	20	10155	ENSGALG00000014263(PHC1),ENSGALG00000005084(TRIM37),ENSGALG00000042333(DDB1),ENSGALG00000037219(RNF2),ENSGALG00000011286(UBE2E1),ENSGALG00000012075(DTX3L),ENSGALG00000035576(CDK9),ENSGALG00000008648(UBE2A),ENSGALG00000015548(RNF20),ENSGALG00000008218(DDB2),ENSGALG00000041267(BMI1),	0.119943	1
GO:0051647	nucleus localization	biological_process	11	3189	20	10155	ENSGALG00000011541(BIN1),ENSGALG00000004534(DCTN4),ENSGALG00000026822(WDR81),ENSGALG00000005368(CEP120),ENSGALG00000016281(DMD),ENSGALG00000007650(SLC9A3R1),ENSGALG00000001183(MYH10),ENSGALG00000005974(COL6A1),ENSGALG00000008351(CAV3),ENSGALG00000004796(CDC42),ENSGALG00000005834(PAFAH1B1),	0.119943	1
GO:0043565	sequence-specific DNA binding	molecular_function	222	3189	627	10155	ENSGALG00000010035(NR3C2),ENSGALG00000009791(PROX1),ENSGALG00000026421(PSMB2),ENSGALG00000008304(STN1),ENSGALG00000002182(NR5A2),ENSGALG00000017384(ERH),ENSGALG00000001101(MBD3),ENSGALG00000022536(GPR142),ENSGALG00000000616(ELF3),ENSGALG00000012921(ETV6),ENSGALG00000001531(FN3K),ENSGALG00000000972(PBX3),ENSGALG00000005062(FoxN4),ENSGALG00000010114(PAX9),ENSGALG00000028037(FOS),ENSGALG00000042900(…	0.121623	1
GO:0043524	negative regulation of neuron apoptotic process	biological_process	26	3189	58	10155	ENSGALG00000007659(HYOU1),ENSGALG00000000314(NEFL),ENSGALG00000005772(BOK),ENSGALG00000006211(BCL2L1),ENSGALG00000029983(ANGPT1),ENSGALG00000012163(BDNF),ENSGALG00000008898(GRIN1),ENSGALG00000026207(CNTF),ENSGALG00000005507(NONO),ENSGALG00000004569(UNC5B),ENSGALG00000021542(SNCB),ENSGALG00000026865(XRCC2),ENSGALG00000012885(BCL2),ENSGALG00000008713(BIRC5),ENSGALG00000015844(SOD1),ENSGALG000000093…	0.122056	1
GO:0031023	microtubule organizing center organization	biological_process	32	3189	74	10155	ENSGALG00000001717(SLC16A1),ENSGALG00000032590(NDE1),ENSGALG00000040746(CHMP1B),ENSGALG00000006860(KIF3A),ENSGALG00000001798(BBS4),ENSGALG00000042418(CHEK1),ENSGALG00000024031(CYB561),ENSGALG00000005834(PAFAH1B1),ENSGALG00000033500(PDCD6IP),ENSGALG00000009905(MDM1),ENSGALG00000030831(FBXW5),ENSGALG00000007585(NIT1),ENSGALG00000026865(XRCC2),ENSGALG00000026822(WDR81),ENSGALG00000008549(TUBGCP4),EN…	0.122087	1
GO:0032388	positive regulation of intracellular transport	biological_process	52	3189	129	10155	ENSGALG00000031718(CSNK2A2),ENSGALG00000030907(CSF3),ENSGALG00000004227(FAM20B),ENSGALG00000005947(MYD88),ENSGALG00000012456(RAC2),ENSGALG00000038089(EGFR),ENSGALG00000014463(ACTN2),ENSGALG00000012429(BMP4),ENSGALG00000001486(ZAP70),ENSGALG00000002250(DTWD2),ENSGALG00000008569(CHP1),ENSGALG00000030988(RBPMS2),ENSGALG00000028225(SLC17A9),ENSGALG00000007001(TLR4),ENSGALG00000011875(TRPC3),ENSGALG00…	0.12214	1
GO:0071453	cellular response to oxygen levels	biological_process	21	3189	45	10155	ENSGALG00000017034(FOXO1),ENSGALG00000007378(FAM162A),ENSGALG00000039228(Zfp36l1),ENSGALG00000003473(SFRP1),ENSGALG00000012885(BCL2),ENSGALG00000012550(HMOX1),ENSGALG00000030775(RP4-613B23.5),ENSGALG00000007659(HYOU1),ENSGALG00000043405(BNIP3L),ENSGALG00000010079(HP1BP3),ENSGALG00000016323(PDK3),ENSGALG00000006216(MYOD1),ENSGALG00000033635(PTGS2),ENSGALG00000013920(SUV39H2),ENSGALG00000003759(ROR…	0.123013	1
GO:0042510	regulation of tyrosine phosphorylation of Stat1 protein	biological_process	7	3189	11	10155	ENSGALG00000027786(SOCS3),ENSGALG00000015708(FGFR3),ENSGALG00000013867(PTPN2),ENSGALG00000039461(TNFRSF1A),ENSGALG00000007015(CD40),ENSGALG00000038634(KIT),ENSGALG00000009903(IFNG),	0.123059	1
GO:0021895	cerebral cortex neuron differentiation	biological_process	7	3189	11	10155	ENSGALG00000015305(NR2E1),ENSGALG00000027247(EOMES),ENSGALG00000007130(cRac1A),ENSGALG00000040606(cRac1B),ENSGALG00000000653(CNTN2),ENSGALG00000014683(PEX5),ENSGALG00000006098(HPRT1),	0.123059	1
GO:0031063	regulation of histone deacetylation	biological_process	7	3189	11	10155	ENSGALG00000039942(CTBP1),ENSGALG00000005452(TADA2A),ENSGALG00000007357(BCL6),ENSGALG00000009900(PRKD1),ENSGALG00000027188(SREBF1),ENSGALG00000000551(C6orf89),ENSGALG00000006688(TADA3),	0.123059	1
GO:1903579	negative regulation of ATP metabolic process	biological_process	7	3189	11	10155	ENSGALG00000036196(Mtch2),ENSGALG00000016965(DNAJC15),ENSGALG00000001245(SIRT6),ENSGALG00000004809(PPIF),ENSGALG00000012613(FBP1),ENSGALG00000003267(STAT3),ENSGALG00000009228(PARP1),	0.123059	1
GO:0035855	megakaryocyte development	biological_process	7	3189	11	10155	ENSGALG00000014561(PTPN6),ENSGALG00000023296(TAL1),ENSGALG00000012833(VPS33B),ENSGALG00000006099(ZFPM1),ENSGALG00000038634(KIT),ENSGALG00000004821(PTPN11),ENSGALG00000007877(PIP4K2A),	0.123059	1
GO:0045648	positive regulation of erythrocyte differentiation	biological_process	7	3189	11	10155	ENSGALG00000012444(ACVR2A),ENSGALG00000001143(ETS1),ENSGALG00000015297(FOXO3),ENSGALG00000023296(TAL1),ENSGALG00000010745(HMGB2),ENSGALG00000035016(ID2),ENSGALG00000011870(HIF1A),	0.123059	1
GO:0005671	Ada2/Gcn5/Ada3 transcription activator complex	cellular_component	7	3189	11	10155	ENSGALG00000002659(WDR5),ENSGALG00000006688(TADA3),ENSGALG00000008707(KAT14),ENSGALG00000008873(POLE3),ENSGALG00000003369(KAT2A),ENSGALG00000005452(TADA2A),ENSGALG00000005858(DR1),	0.123059	1
GO:0031571	mitotic G1 DNA damage checkpoint	biological_process	7	3189	11	10155	ENSGALG00000033535(RGS16),ENSGALG00000028318(CDKN1A),ENSGALG00000009942(MDM2),ENSGALG00000026945(CIDEC),ENSGALG00000014698(CASP2),ENSGALG00000038730(GIGYF2),ENSGALG00000011297(CRADD),	0.123059	1
GO:0016628	oxidoreductase activity, acting on the CH-CH group of donors, NAD or NADP as acceptor	molecular_function	7	3189	11	10155	ENSGALG00000011497(PECR),ENSGALG00000010043(RBKS),ENSGALG00000031786(BLVRA),ENSGALG00000040896(FASN),ENSGALG00000010798(DHCR24),ENSGALG00000013804(SRD5A3),ENSGALG00000002683(DECR2),	0.123059	1
GO:0010390	histone monoubiquitination	biological_process	7	3189	11	10155	ENSGALG00000011286(UBE2E1),ENSGALG00000005084(TRIM37),ENSGALG00000037219(RNF2),ENSGALG00000012075(DTX3L),ENSGALG00000015548(RNF20),ENSGALG00000042333(DDB1),ENSGALG00000008218(DDB2),	0.123059	1
GO:0048869	cellular developmental process	biological_process	599	3189	1774	10155	ENSGALG00000010027(CFL2),ENSGALG00000005718(BHLHE23),ENSGALG00000014708(GSTK1),ENSGALG00000027501(ANPEP),ENSGALG00000005849(PPDPF),ENSGALG00000009752(C1GALT1),ENSGALG00000010331(MME),ENSGALG00000024112(PSMD11),ENSGALG00000001486(ZAP70),ENSGALG00000014290(UBE2K),ENSGALG00000035575(SLC7A6OS),ENSGALG00000012569(FBXO7),ENSGALG00000033635(PTGS2),ENSGALG00000011937(NFE2L1),ENSGALG00000037494(Wnt8c),ENS…	0.123139	1
GO:0003006	developmental process involved in reproduction	biological_process	85	3189	223	10155	ENSGALG00000002022(B4GALT1),ENSGALG00000004821(PTPN11),ENSGALG00000006201(TBC1D20),ENSGALG00000001080(NR5A1),ENSGALG00000011715(HSPA2),ENSGALG00000017201(CEP57),ENSGALG00000040834(LGR4),ENSGALG00000014331(FKBP4),ENSGALG00000017242(FZD4),ENSGALG00000007959(SLC26A3),ENSGALG00000029024(TCF21),ENSGALG00000013408(TMF1),ENSGALG00000008163(PSME4),ENSGALG00000008018(SNAI1),ENSGALG00000014064(WDR19),ENSGA…	0.123641	1
GO:0060485	mesenchyme development	biological_process	58	3189	146	10155	ENSGALG00000016473(OSR1),ENSGALG00000034661(Id1),ENSGALG00000001191(MEOX1),ENSGALG00000010013(EDNRA),ENSGALG00000021647(NRTN),ENSGALG00000034346(RDH10),ENSGALG00000011870(HIF1A),ENSGALG00000013342(GBX2),ENSGALG00000012429(BMP4),ENSGALG00000027247(EOMES),ENSGALG00000032349(CDH5),ENSGALG00000006141(POFUT2),ENSGALG00000007706(FGF8),ENSGALG00000010346(TGFB3),ENSGALG00000009942(MDM2),ENSGALG0000001069…	0.123761	1
GO:0005819	spindle	cellular_component	48	3189	118	10155	ENSGALG00000007585(NIT1),ENSGALG00000004640(MAD2L2),ENSGALG00000034373(KATNB1),ENSGALG00000016664(NEIL2),ENSGALG00000006267(TPX2),ENSGALG00000006688(TADA3),ENSGALG00000008713(BIRC5),ENSGALG00000008314(ARL8B),ENSGALG00000021047(KIFAP3),ENSGALG00000039182(TBL1XR1),ENSGALG00000011491(DYNC1LI1),ENSGALG00000016932(MZT1),ENSGALG00000032590(NDE1),ENSGALG00000038054(FAM175B),ENSGALG00000006657(MAPRE1),EN…	0.123846	1
GO:0035295	tube development	biological_process	105	3189	281	10155	ENSGALG00000039228(Zfp36l1),ENSGALG00000037148(CRH),ENSGALG00000040834(LGR4),ENSGALG00000002022(B4GALT1),ENSGALG00000014873(GJA1),ENSGALG00000006201(TBC1D20),ENSGALG00000025929(HOXA5),ENSGALG00000003369(KAT2A),ENSGALG00000011298(RARB),ENSGALG00000008351(CAV3),ENSGALG00000031960(Lef-1),ENSGALG00000028423(HS2ST1),ENSGALG00000000681(PAK1),ENSGALG00000009875(HMGI-C),ENSGALG00000011091(NUP133),ENSGALG…	0.124104	1
GO:0001012	RNA polymerase II regulatory region DNA binding	molecular_function	105	3189	281	10155	ENSGALG00000004143(YWHAB),ENSGALG00000002085(FZR1),ENSGALG00000031960(Lef-1),ENSGALG00000006216(MYOD1),ENSGALG00000008247(ARFGAP2),ENSGALG00000042095(CXR),ENSGALG00000006785(IRF1),ENSGALG00000007845(REL),ENSGALG00000026796(SNAPIN),ENSGALG00000009621(ACTB),ENSGALG00000029892(LMO2),ENSGALG00000001093(TCF3),ENSGALG00000025929(HOXA5),ENSGALG00000011298(RARB),ENSGALG00000007967(FDXACB1),ENSGALG0000000…	0.124104	1
GO:0000977	RNA polymerase II regulatory region sequence-specific DNA binding	molecular_function	105	3189	281	10155	ENSGALG00000013342(GBX2),ENSGALG00000000836(RFX5),ENSGALG00000035576(CDK9),ENSGALG00000026089(SLC26A6),ENSGALG00000034048(BCL11A),ENSGALG00000003522(RBBP4),ENSGALG00000005653(NFKB2),ENSGALG00000027188(SREBF1),ENSGALG00000030879(AR),ENSGALG00000040060(F),ENSGALG00000011937(NFE2L1),ENSGALG00000043701(ELK3),ENSGALG00000007657(CDX4),ENSGALG00000023296(TAL1),ENSGALG00000010160(DMRT1),ENSGALG0000000579…	0.124104	1
GO:0097193	intrinsic apoptotic signaling pathway	biological_process	53	3189	132	10155	ENSGALG00000015013(MSX1),ENSGALG00000040086(HNRNPK),ENSGALG00000002514(SFPQ),ENSGALG00000007659(HYOU1),ENSGALG00000005772(BOK),ENSGALG00000004594(CD74),ENSGALG00000027874(CHAC1),ENSGALG00000005569(USP47),ENSGALG00000004809(PPIF),ENSGALG00000023510(ERP29),ENSGALG00000004220(SERINC3),ENSGALG00000016885(STK24),ENSGALG00000008018(SNAI1),ENSGALG00000010569(TXNDC12),ENSGALG00000010997(DFNA5),ENSGALG000…	0.124275	1
GO:0036094	small molecule binding	molecular_function	632	3189	1876	10155	ENSGALG00000038745(LACTB2),ENSGALG00000008407(IRAK2),ENSGALG00000010746(TMEM59),ENSGALG00000011715(HSPA2),ENSGALG00000021653(IFT22),ENSGALG00000040606(cRac1B),ENSGALG00000000314(NEFL),ENSGALG00000010098(SLC6A9),ENSGALG00000006702(MFGE8),ENSGALG00000003966(RPL23A),ENSGALG00000003652(ATAD1),ENSGALG00000005647(ABCD3),ENSGALG00000040181(EDC3),ENSGALG00000008163(PSME4),ENSGALG00000012370(GINM1),ENSGAL…	0.124962	1
GO:0001754	eye photoreceptor cell differentiation	biological_process	13	3189	25	10155	ENSGALG00000006751(THY1),ENSGALG00000009364(PRKCI),ENSGALG00000038084(GNAT2),ENSGALG00000010663(TTC8),ENSGALG00000012595(AGTPBP1),ENSGALG00000006626(PDE6C),ENSGALG00000003267(STAT3),ENSGALG00000001798(BBS4),ENSGALG00000002093(NR2E3),ENSGALG00000005718(BHLHE23),ENSGALG00000029648(tyrosine hydroxylase),ENSGALG00000028697(GNAT1),ENSGALG00000014496(Prom1),	0.125378	1
GO:0030119	AP-type membrane coat adaptor complex	cellular_component	13	3189	25	10155	ENSGALG00000005070(AP3M1),ENSGALG00000000996(AP3D1),ENSGALG00000006799(AP2A2),ENSGALG00000036577(JMJD8),ENSGALG00000008432(AP2M1),ENSGALG00000012833(VPS33B),ENSGALG00000010543(EPS15),ENSGALG00000038155(AP3M2),ENSGALG00000008496(VPS18),ENSGALG00000000848(AP1G1),ENSGALG00000003959(AP1M1),ENSGALG00000026293(C3orf33),ENSGALG00000007992(GGA3),	0.125378	1
GO:0060317	cardiac epithelial to mesenchymal transition	biological_process	13	3189	25	10155	ENSGALG00000008018(SNAI1),ENSGALG00000002375(NOTCH1),ENSGALG00000011442(TGFBR2),ENSGALG00000015013(MSX1),ENSGALG00000032349(CDH5),ENSGALG00000026465(TMEM100),ENSGALG00000034661(Id1),ENSGALG00000007767(DIS3L2),ENSGALG00000033179(ChALK5),ENSGALG00000007706(FGF8),ENSGALG00000003806(RHOA),ENSGALG00000038848(MSX2),ENSGALG00000006038(TGFBR3),	0.125378	1
GO:0060425	lung morphogenesis	biological_process	13	3189	25	10155	ENSGALG00000011442(TGFBR2),ENSGALG00000004796(CDC42),ENSGALG00000009875(HMGI-C),ENSGALG00000034346(RDH10),ENSGALG00000000990(SRSF6),ENSGALG00000007706(FGF8),ENSGALG00000005441(NFIB),ENSGALG00000025929(HOXA5),ENSGALG00000032925(STK40),ENSGALG00000007462(CTSZ),ENSGALG00000016906(SPRY2),ENSGALG00000012429(BMP4),ENSGALG00000029024(TCF21),	0.125378	1
GO:1903363	negative regulation of cellular protein catabolic process	biological_process	19	3189	40	10155	ENSGALG00000006824(USP19),ENSGALG00000011967(MAD2L1),ENSGALG00000003648(SVIP),ENSGALG00000026734(GABPB2),ENSGALG00000000259(PSMF1),ENSGALG00000036452(CDK5RAP3),ENSGALG00000010175(HSP90AB1),ENSGALG00000011491(DYNC1LI1),ENSGALG00000006110(PLK1),ENSGALG00000016582(PBK),ENSGALG00000014801(NDC80),ENSGALG00000031062(BAG5),ENSGALG00000017159(ATM),ENSGALG00000031718(CSNK2A2),ENSGALG00000016831(PCID2),ENS…	0.125597	1
GO:0030239	myofibril assembly	biological_process	19	3189	40	10155	ENSGALG00000007130(cRac1A),ENSGALG00000042458(ACTN1),ENSGALG00000009791(PROX1),ENSGALG00000008351(CAV3),ENSGALG00000001183(MYH10),ENSGALG00000006520(MYH11),ENSGALG00000006491(ANKRD1),ENSGALG00000001275(PDCL),ENSGALG00000000120(BMP10),ENSGALG00000007145(ITGB1),ENSGALG00000013124(FHOD3),ENSGALG00000010027(CFL2),ENSGALG00000014463(ACTN2),ENSGALG00000019719(KRT19),ENSGALG00000004237(PRKAR1A),ENSGALG0…	0.125597	1
GO:0051028	mRNA transport	biological_process	19	3189	40	10155	ENSGALG00000039228(Zfp36l1),ENSGALG00000001925(GNB1L),ENSGALG00000011091(NUP133),ENSGALG00000009135(PLEKHA3),ENSGALG00000001803(IWS1),ENSGALG00000008092(NXT2),ENSGALG00000043693(ALKBH5),ENSGALG00000007585(NIT1),ENSGALG00000012462(KIF5C),ENSGALG00000010961(IGF2BP3),ENSGALG00000009309(EIF5A2),ENSGALG00000039967(RP11-529K1.3),ENSGALG00000002057(POLR2D),ENSGALG00000011863(POLDIP3),ENSGALG00000003010(…	0.125597	1
GO:0006631	fatty acid metabolic process	biological_process	65	3189	166	10155	ENSGALG00000026781(ALOX5AP),ENSGALG00000015216(SYK),ENSGALG00000009700(PDK4),ENSGALG00000014683(PEX5),ENSGALG00000008659(HACD1),ENSGALG00000011704(HACD2),ENSGALG00000015425(LPL),ENSGALG00000016323(PDK3),ENSGALG00000004741(EPHB2),ENSGALG00000021843(AUH),ENSGALG00000016555(HADHB),ENSGALG00000016536(HADHA),ENSGALG00000003942(LONP2),ENSGALG00000011555(QKI),ENSGALG00000040896(FASN),ENSGALG00000000667(…	0.125685	1
GO:0006612	protein targeting to membrane	biological_process	24	3189	53	10155	ENSGALG00000042981(CARHSP1),ENSGALG00000009086(EHD3),ENSGALG00000000764(SSR2),ENSGALG00000012620(PTCH1),ENSGALG00000012265(MICALL1),ENSGALG00000006298(ATG4B),ENSGALG00000029512(SPTBN1),ENSGALG00000003307(TMED2),ENSGALG00000012798(SSR1),ENSGALG00000026009(SRP9),ENSGALG00000010985(ATG4C),ENSGALG00000014989(S100Z),ENSGALG00000026055(PALM),ENSGALG00000002095(CHMP4B),ENSGALG00000002062(SRP68),ENSGALG0…	0.126387	1
GO:0003231	cardiac ventricle development	biological_process	24	3189	53	10155	ENSGALG00000009942(MDM2),ENSGALG00000000120(BMP10),ENSGALG00000027788(CPE),ENSGALG00000006099(ZFPM1),ENSGALG00000036043(TBX3),ENSGALG00000002375(NOTCH1),ENSGALG00000006252(LMO4),ENSGALG00000009791(PROX1),ENSGALG00000041365(SALL4),ENSGALG00000011870(HIF1A),ENSGALG00000027151(FKBP12),ENSGALG00000006088(DCTN5),ENSGALG00000012429(BMP4),ENSGALG00000009241(SFRP2),ENSGALG00000037371(TMEM65),ENSGALG00000…	0.126387	1
GO:0007052	mitotic spindle organization	biological_process	24	3189	53	10155	ENSGALG00000006110(PLK1),ENSGALG00000038054(FAM175B),ENSGALG00000008549(TUBGCP4),ENSGALG00000016932(MZT1),ENSGALG00000040746(CHMP1B),ENSGALG00000007768(AURKA),ENSGALG00000027635(NME3),ENSGALG00000013160(CHMP5),ENSGALG00000036965(PPP2R4),ENSGALG00000006161(CHMP1A),ENSGALG00000003503(MYBL2),ENSGALG00000015496(CHMP2B),ENSGALG00000002095(CHMP4B),ENSGALG00000043573(CHMP4C),ENSGALG00000006267(TPX2),ENS…	0.126387	1
GO:0046330	positive regulation of JNK cascade	biological_process	24	3189	53	10155	ENSGALG00000000681(PAK1),ENSGALG00000017242(FZD4),ENSGALG00000005947(MYD88),ENSGALG00000021017(DUSP15),ENSGALG00000005017(DUSP13),ENSGALG00000017330(RPS3),ENSGALG00000015216(SYK),ENSGALG00000043535(RIPK2),ENSGALG00000014984(F2RL1),ENSGALG00000027592(ERN2),ENSGALG00000004082(TAOK1),ENSGALG00000037402(CTGF),ENSGALG00000007396(TAOK3),ENSGALG00000030432(RASSF2),ENSGALG00000028879(MRPS33),ENSGALG00000…	0.126387	1
GO:2000117	negative regulation of cysteine-type endopeptidase activity	biological_process	17	3189	35	10155	ENSGALG00000033974(HGF),ENSGALG00000008713(BIRC5),ENSGALG00000037136(RPS6KA),ENSGALG00000016831(PCID2),ENSGALG00000002225(RFFL),ENSGALG00000005569(USP47),ENSGALG00000009241(SFRP2),ENSGALG00000008660(CST7),ENSGALG00000007945(CRYAB),ENSGALG00000031960(Lef-1),ENSGALG00000006992(MMP9),ENSGALG00000004190(RNF34),ENSGALG00000007199(TRIAP1),ENSGALG00000005689(Pax-2),ENSGALG00000010798(DHCR24),ENSGALG0000…	0.127225	1
GO:0042641	actomyosin	cellular_component	17	3189	35	10155	ENSGALG00000003636(FBLIM1),ENSGALG00000007247(PXN),ENSGALG00000011476(SEPT11),ENSGALG00000040244(SEPT9),ENSGALG00000005285(TBX4),ENSGALG00000012017(DAAM1),ENSGALG00000026159(PDLIM7),ENSGALG00000003103(MST1R),ENSGALG00000041634(ACTG2),ENSGALG00000014688(ZYX),ENSGALG00000000318(CSRP1),ENSGALG00000028567(MYL9),ENSGALG00000009158(CDC42BPA),ENSGALG00000013537(TPM3),ENSGALG00000042458(ACTN1),ENSGALG000…	0.127225	1
GO:0050772	positive regulation of axonogenesis	biological_process	15	3189	30	10155	ENSGALG00000014977(GSK3B),ENSGALG00000012163(BDNF),ENSGALG00000000314(NEFL),ENSGALG00000002804(RND2),ENSGALG00000040008(STK11),ENSGALG00000012865(BRAF),ENSGALG00000000811(IST1),ENSGALG00000007615(RAB11A),ENSGALG00000007531(ZFYVE27),ENSGALG00000003977(TWF2),ENSGALG00000015519(ROBO2),ENSGALG00000001076(LIMK1),ENSGALG00000001412(SEMA7A),ENSGALG00000010697(SEMA4D),ENSGALG00000008733(LPAR3),	0.127404	1
GO:1900180	regulation of protein localization to nucleus	biological_process	37	3189	88	10155	ENSGALG00000028318(CDKN1A),ENSGALG00000024083(C8orf4),ENSGALG00000021079(RGS19),ENSGALG00000009900(PRKD1),ENSGALG00000010536(FAF1),ENSGALG00000007001(TLR4),ENSGALG00000030988(RBPMS2),ENSGALG00000008569(CHP1),ENSGALG00000015177(GNAQ),ENSGALG00000038089(EGFR),ENSGALG00000003293(MBTPS1),ENSGALG00000008073(NF2),ENSGALG00000030907(CSF3),ENSGALG00000007650(SLC9A3R1),ENSGALG00000005947(MYD88),ENSGALG000…	0.128077	1
GO:0097531	mast cell migration	biological_process	6	3189	9	10155	ENSGALG00000039583(MITF),ENSGALG00000038634(KIT),ENSGALG00000012456(RAC2),ENSGALG00000005750(SWAP70),ENSGALG00000016558(VEGFD),ENSGALG00000010820(CHGA),	0.128886	1
GO:0006783	heme biosynthetic process	biological_process	6	3189	9	10155	ENSGALG00000001375(COX10),ENSGALG00000008865(ALAD),ENSGALG00000006968(HNF1A),ENSGALG00000013688(UROS),ENSGALG00000015240(CPOX),ENSGALG00000003948(ALAS1),	0.128886	1
GO:0030663	COPI-coated vesicle membrane	cellular_component	6	3189	9	10155	ENSGALG00000005869(COPG1),ENSGALG00000023757(TMEM199),ENSGALG00000009153(COPA),ENSGALG00000005357(COPB2),ENSGALG00000007430(ARCN1),ENSGALG00000003153(COPE),	0.128886	1
GO:0045722	positive regulation of gluconeogenesis	biological_process	6	3189	9	10155	ENSGALG00000011104(GCG),ENSGALG00000002659(WDR5),ENSGALG00000017034(FOXO1),ENSGALG00000003369(KAT2A),ENSGALG00000013867(PTPN2),ENSGALG00000017370(ARPP19),	0.128886	1
GO:0051154	negative regulation of striated muscle cell differentiation	biological_process	6	3189	9	10155	ENSGALG00000002375(NOTCH1),ENSGALG00000018700(PLPP7),ENSGALG00000008351(CAV3),ENSGALG00000015013(MSX1),ENSGALG00000001021(MYOCD),ENSGALG00000002886(NKX2-5),	0.128886	1
GO:0014842	regulation of skeletal muscle satellite cell proliferation	biological_process	6	3189	9	10155	ENSGALG00000003932(SDC4),ENSGALG00000040316(GPC1),ENSGALG00000029983(ANGPT1),ENSGALG00000000172(MYOG),ENSGALG00000033974(HGF),ENSGALG00000029401(Six1),	0.128886	1
GO:1903019	negative regulation of glycoprotein metabolic process	biological_process	6	3189	9	10155	ENSGALG00000006842(ACOT8),ENSGALG00000002453(ABCA7),ENSGALG00000016996(ITM2B),ENSGALG00000005420(AATF),ENSGALG00000010746(TMEM59),ENSGALG00000028284(PTX3),	0.128886	1
GO:0090231	regulation of spindle checkpoint	biological_process	6	3189	9	10155	ENSGALG00000026734(GABPB2),ENSGALG00000011967(MAD2L1),ENSGALG00000016831(PCID2),ENSGALG00000011491(DYNC1LI1),ENSGALG00000005973(LCMT1),ENSGALG00000014801(NDC80),	0.128886	1
GO:0039694	viral RNA genome replication	biological_process	6	3189	9	10155	ENSGALG00000004796(CDC42),ENSGALG00000000712(RAB29),ENSGALG00000040756(PI4KA),ENSGALG00000016451(ROCK2),ENSGALG00000011272(RAB5A),ENSGALG00000003922(TOP2A),	0.128886	1
GO:0050860	negative regulation of T cell receptor signaling pathway	biological_process	6	3189	9	10155	ENSGALG00000006751(THY1),ENSGALG00000010961(IGF2BP3),ENSGALG00000016173(UBASH3A),ENSGALG00000000209(PRNP),ENSGALG00000013867(PTPN2),ENSGALG00000014561(PTPN6),	0.128886	1
GO:0050849	negative regulation of calcium-mediated signaling	biological_process	6	3189	9	10155	ENSGALG00000008294(ITPR1),ENSGALG00000027151(FKBP12),ENSGALG00000029502(CLIC2),ENSGALG00000015018(CASQ2),ENSGALG00000008569(CHP1),ENSGALG00000000209(PRNP),	0.128886	1
GO:0071168	protein localization to chromatin	biological_process	6	3189	9	10155	ENSGALG00000004794(H2AFY2),ENSGALG00000006110(PLK1),ENSGALG00000040141(H2AFY),ENSGALG00000016583(ESCO2),ENSGALG00000016997(RB1),ENSGALG00000001907(WAPL),	0.128886	1
GO:0006089	lactate metabolic process	biological_process	6	3189	9	10155	ENSGALG00000040896(FASN),ENSGALG00000011870(HIF1A),ENSGALG00000021040(HAGHL),ENSGALG00000036196(Mtch2),ENSGALG00000037258(MRPL32),ENSGALG00000005398(HAGH),	0.128886	1
GO:0002070	epithelial cell maturation	biological_process	6	3189	9	10155	ENSGALG00000003518(GPAT4),ENSGALG00000011870(HIF1A),ENSGALG00000014873(GJA1),ENSGALG00000005796(XBP1),ENSGALG00000025929(HOXA5),ENSGALG00000028906(FEM1B),	0.128886	1
GO:0030274	LIM domain binding	molecular_function	6	3189	9	10155	ENSGALG00000005285(TBX4),ENSGALG00000042458(ACTN1),ENSGALG00000014463(ACTN2),ENSGALG00000014485(LDB2),ENSGALG00000043535(RIPK2),ENSGALG00000007767(DIS3L2),	0.128886	1
GO:0005815	microtubule organizing center	cellular_component	114	3189	308	10155	ENSGALG00000011880(BBS7),ENSGALG00000015620(XRCC4),ENSGALG00000000777(EYA3),ENSGALG00000014977(GSK3B),ENSGALG00000001118(NEK6),ENSGALG00000016676(MCM3),ENSGALG00000014115(SLAIN2),ENSGALG00000006547(PROCR),ENSGALG00000006161(CHMP1A),ENSGALG00000007768(AURKA),ENSGALG00000002316(NUBP2),ENSGALG00000006714(CCDC61),ENSGALG00000008302(CIB1),ENSGALG00000014801(NDC80),ENSGALG00000016042(CHAF1B),ENSGALG000…	0.12935	1
GO:0048168	regulation of neuronal synaptic plasticity	biological_process	10	3189	18	10155	ENSGALG00000007130(cRac1A),ENSGALG00000008898(GRIN1),ENSGALG00000006217(S100B),ENSGALG00000008281(NEURL1),ENSGALG00000005621(CAMK2A),ENSGALG00000027665(SYNGR1),ENSGALG00000010237(NPC2),ENSGALG00000004741(EPHB2),ENSGALG00000000653(CNTN2),ENSGALG00000042626(SYT4),	0.129895	1
GO:0090004	positive regulation of establishment of protein localization to plasma membrane	biological_process	10	3189	18	10155	ENSGALG00000009903(IFNG),ENSGALG00000006418(PDPK1),ENSGALG00000003932(SDC4),ENSGALG00000037246(RAMP3),ENSGALG00000000122(GNB2L1),ENSGALG00000009364(PRKCI),ENSGALG00000010825(AGR2),ENSGALG00000008302(CIB1),ENSGALG00000021683(RER1),ENSGALG00000007145(ITGB1),	0.129895	1
GO:1900026	positive regulation of substrate adhesion-dependent cell spreading	biological_process	10	3189	18	10155	ENSGALG00000004796(CDC42),ENSGALG00000006390(CRKL),ENSGALG00000001654(C1QBP),ENSGALG00000008437(NET1),ENSGALG00000007130(cRac1A),ENSGALG00000011452(ARPC2),ENSGALG00000012799(RREB1),ENSGALG00000012865(BRAF),ENSGALG00000008302(CIB1),ENSGALG00000040606(cRac1B),	0.129895	1
GO:0030515	snoRNA binding	molecular_function	10	3189	18	10155	ENSGALG00000004245(NUDT1),ENSGALG00000016224(MAOA),ENSGALG00000014387(MRPL10),ENSGALG00000037492(MGRN1),ENSGALG00000011931(SNU13),ENSGALG00000014791(WDR3),ENSGALG00000016972(NUFIP1),ENSGALG00000039779(SDOS),ENSGALG00000005054(DKC1),ENSGALG00000005558(TBL3),	0.129895	1
GO:0009262	deoxyribonucleotide metabolic process	biological_process	10	3189	18	10155	ENSGALG00000013095(DERA),ENSGALG00000001231(SAMHD1),ENSGALG00000038032(DUT),ENSGALG00000005961(dAK),ENSGALG00000031457(5-MCDG),ENSGALG00000006305(DTYMK),ENSGALG00000004245(NUDT1),ENSGALG00000005057(ADK),ENSGALG00000017350(RRM1),ENSGALG00000004170(ADA),	0.129895	1
GO:0050798	activated T cell proliferation	biological_process	10	3189	18	10155	ENSGALG00000042875(HMGB1),ENSGALG00000000209(PRNP),ENSGALG00000004587(RC3H1),ENSGALG00000003282(STAT5B),ENSGALG00000035282(IGF2),ENSGALG00000004237(PRKAR1A),ENSGALG00000011469(IGFBP2),ENSGALG00000014749(EPHB6),ENSGALG00000011254(SATB1),ENSGALG00000007625(FADD),	0.129895	1
GO:0006826	iron ion transport	biological_process	10	3189	18	10155	ENSGALG00000043618(SLC40A1),ENSGALG00000009719(PCDH10),ENSGALG00000007485(TFRC),ENSGALG00000026796(SNAPIN),ENSGALG00000007220(FTH1),ENSGALG00000006855(MELTF),ENSGALG00000007479(SLC25A28),ENSGALG00000000613(RAB11B),ENSGALG00000017318(PAAF1),ENSGALG00000002160(B2M),	0.129895	1
GO:0050881	musculoskeletal movement	biological_process	10	3189	18	10155	ENSGALG00000009400(SLC8A3),ENSGALG00000008847(VPS54),ENSGALG00000001459(TNNC1),ENSGALG00000008294(ITPR1),ENSGALG00000016281(DMD),ENSGALG00000007048(SYNM),ENSGALG00000006572(TNNT3),ENSGALG00000008351(CAV3),ENSGALG00000038730(GIGYF2),ENSGALG00000015117(DRD3),	0.129895	1
GO:0034504	protein localization to nucleus	biological_process	68	3189	175	10155	ENSGALG00000011091(NUP133),ENSGALG00000001823(HIKESHI),ENSGALG00000029983(ANGPT1),ENSGALG00000004555(RBM22),ENSGALG00000003293(MBTPS1),ENSGALG00000009903(IFNG),ENSGALG00000023648(PPP3R1),ENSGALG00000002569(RAN),ENSGALG00000000397(IPO9),ENSGALG00000029401(Six1),ENSGALG00000021079(RGS19),ENSGALG00000003010(NUP93),ENSGALG00000001798(BBS4),ENSGALG00000024083(C8orf4),ENSGALG00000007357(BCL6),ENSGALG00…	0.130107	1
GO:0005774	vacuolar membrane	cellular_component	46	3189	113	10155	ENSGALG00000014800(ATP6V1A),ENSGALG00000004628(CTNS),ENSGALG00000004375(VPS35),ENSGALG00000013462(STX17),ENSGALG00000001474(RAB14),ENSGALG00000006979(SPPL3),ENSGALG00000002237(ATP6V0D1),ENSGALG00000009229(ATP6V0C),ENSGALG00000030826(CLCN7),ENSGALG00000008313(NAPB),ENSGALG00000033663(ATP6V1B2),ENSGALG00000033137(TLDC1),ENSGALG00000007119(DAGLB),ENSGALG00000005974(COL6A1),ENSGALG00000013878(PCYOX1)…	0.130353	1
GO:0032434	regulation of proteasomal ubiquitin-dependent protein catabolic process	biological_process	34	3189	80	10155	ENSGALG00000010175(HSP90AB1),ENSGALG00000016457(TRIB2),ENSGALG00000000122(GNB2L1),ENSGALG00000007768(AURKA),ENSGALG00000009942(MDM2),ENSGALG00000006110(PLK1),ENSGALG00000023335(Rchy1),ENSGALG00000014067(SGTA),ENSGALG00000003648(SVIP),ENSGALG00000002719(CSNK1D),ENSGALG00000005973(LCMT1),ENSGALG00000014977(GSK3B),ENSGALG00000003454(ZNF207),ENSGALG00000016997(RB1),ENSGALG00000011880(BBS7),ENSGALG000…	0.130462	1
GO:0000187	activation of MAPK activity	biological_process	22	3189	48	10155	ENSGALG00000023510(ERP29),ENSGALG00000031255(FGF1),ENSGALG00000008733(LPAR3),ENSGALG00000008010(PTPN1),ENSGALG00000003476(ERN1),ENSGALG00000007001(TLR4),ENSGALG00000009626(THBS1),ENSGALG00000008058(PAK3),ENSGALG00000033974(HGF),ENSGALG00000005017(DUSP13),ENSGALG00000015216(SYK),ENSGALG00000004821(PTPN11),ENSGALG00000015729(LPAR1),ENSGALG00000015844(SOD1),ENSGALG00000009966(FRS2),ENSGALG0000000675…	0.130463	1
GO:2000045	regulation of G1/S transition of mitotic cell cycle	biological_process	22	3189	48	10155	ENSGALG00000016427(ADAM17),ENSGALG00000009942(MDM2),ENSGALG00000012023(DACT1),ENSGALG00000014698(CASP2),ENSGALG00000009257(PLRG1),ENSGALG00000003045(E2F1),ENSGALG00000012569(FBXO7),ENSGALG00000028318(CDKN1A),ENSGALG00000002937(PSME3),ENSGALG00000006190(FHL1),ENSGALG00000001616(CDC45),ENSGALG00000011297(CRADD),ENSGALG00000026945(CIDEC),ENSGALG00000005710(CTDSPL),ENSGALG00000038089(EGFR),ENSGALG000…	0.130463	1
GO:0000775	chromosome, centromeric region	cellular_component	38	3189	91	10155	ENSGALG00000004410(ANAPC16),ENSGALG00000003454(ZNF207),ENSGALG00000011914(CENPM),ENSGALG00000005974(COL6A1),ENSGALG00000002013(MEAF6),ENSGALG00000008234(ORC2),ENSGALG00000033926(CBX1),ENSGALG00000026822(WDR81),ENSGALG00000009722(DYNC1I1),ENSGALG00000004675(RGS9BP),ENSGALG00000028900(CENPT),ENSGALG00000006110(PLK1),ENSGALG00000007768(AURKA),ENSGALG00000016583(ESCO2),ENSGALG00000008014(CEBPB),ENSGA…	0.131593	1
GO:0051531	NFAT protein import into nucleus	biological_process	4	3189	5	10155	ENSGALG00000023648(PPP3R1),ENSGALG00000014977(GSK3B),ENSGALG00000006979(SPPL3),ENSGALG00000005243(PPP3CB),	0.131835	1
GO:0035518	histone H2A monoubiquitination	biological_process	4	3189	5	10155	ENSGALG00000008218(DDB2),ENSGALG00000005084(TRIM37),ENSGALG00000037219(RNF2),ENSGALG00000042333(DDB1),	0.131835	1
GO:2000271	positive regulation of fibroblast apoptotic process	biological_process	4	3189	5	10155	ENSGALG00000007924(STK17B),ENSGALG00000003473(SFRP1),ENSGALG00000031117(STK17A),ENSGALG00000007324(TP63),	0.131835	1
GO:0016973	poly(A)+ mRNA export from nucleus	biological_process	4	3189	5	10155	ENSGALG00000011863(POLDIP3),ENSGALG00000003010(NUP93),ENSGALG00000001925(GNB1L),ENSGALG00000004738(GLE1),	0.131835	1
GO:1902237	positive regulation of endoplasmic reticulum stress-induced intrinsic apoptotic signaling pathway	biological_process	4	3189	5	10155	ENSGALG00000004220(SERINC3),ENSGALG00000016799(NCK2),ENSGALG00000013867(PTPN2),ENSGALG00000005772(BOK),	0.131835	1
GO:0051974	negative regulation of telomerase activity	biological_process	4	3189	5	10155	ENSGALG00000008304(STN1),ENSGALG00000037453(TERF1),ENSGALG00000008740(POT1),ENSGALG00000002116(TEN1),	0.131835	1
GO:0060297	regulation of sarcomere organization	biological_process	4	3189	5	10155	ENSGALG00000008351(CAV3),ENSGALG00000007130(cRac1A),ENSGALG00000009791(PROX1),ENSGALG00000000120(BMP10),	0.131835	1
GO:0072201	negative regulation of mesenchymal cell proliferation	biological_process	4	3189	5	10155	ENSGALG00000005441(NFIB),ENSGALG00000000839(WNT11),ENSGALG00000026306(CTNNBIP1),ENSGALG00000012429(BMP4),	0.131835	1
GO:0033148	positive regulation of intracellular estrogen receptor signaling pathway	biological_process	4	3189	5	10155	ENSGALG00000003547(SKP2),ENSGALG00000009100(FSHR),ENSGALG00000000681(PAK1),ENSGALG00000030879(AR),	0.131835	1
GO:0035174	histone serine kinase activity	molecular_function	4	3189	5	10155	ENSGALG00000010826(PRKAA2),ENSGALG00000007768(AURKA),ENSGALG00000014832(PRKAA1),ENSGALG00000030580(RPS6KA5),	0.131835	1
GO:0070669	response to interleukin-2	biological_process	4	3189	5	10155	ENSGALG00000011031(JAK1),ENSGALG00000013867(PTPN2),ENSGALG00000012613(FBP1),ENSGALG00000012472(IL2RB),	0.131835	1
GO:0000506	glycosylphosphatidylinositol-N-acetylglucosaminyltransferase (GPI-GnT) complex	cellular_component	4	3189	5	10155	ENSGALG00000001985(PIGQ),ENSGALG00000016559(PIGA),ENSGALG00000005066(DPM2),ENSGALG00000026229(PIGY),	0.131835	1
GO:0004300	enoyl-CoA hydratase activity	molecular_function	4	3189	5	10155	ENSGALG00000024271(ECHS1),ENSGALG00000016536(HADHA),ENSGALG00000016555(HADHB),ENSGALG00000021843(AUH),	0.131835	1
GO:0033631	cell-cell adhesion mediated by integrin	biological_process	4	3189	5	10155	ENSGALG00000003398(ADAM9),ENSGALG00000005750(SWAP70),ENSGALG00000004170(ADA),ENSGALG00000007145(ITGB1),	0.131835	1
GO:0035404	histone-serine phosphorylation	biological_process	4	3189	5	10155	ENSGALG00000030580(RPS6KA5),ENSGALG00000014832(PRKAA1),ENSGALG00000007768(AURKA),ENSGALG00000010826(PRKAA2),	0.131835	1
GO:0034755	iron ion transmembrane transport	biological_process	4	3189	5	10155	ENSGALG00000026796(SNAPIN),ENSGALG00000009719(PCDH10),ENSGALG00000043618(SLC40A1),ENSGALG00000007479(SLC25A28),	0.131835	1
GO:0031261	DNA replication preinitiation complex	cellular_component	4	3189	5	10155	ENSGALG00000028056(RRP36),ENSGALG00000008538(GINS1),ENSGALG00000001616(CDC45),ENSGALG00000015800(ORC3),	0.131835	1
GO:0043306	positive regulation of mast cell degranulation	biological_process	4	3189	5	10155	ENSGALG00000001486(ZAP70),ENSGALG00000015216(SYK),ENSGALG00000007476(VAMP7),ENSGALG00000014182(ADORA2B),	0.131835	1
GO:0002281	macrophage activation involved in immune response	biological_process	4	3189	5	10155	ENSGALG00000015216(SYK),ENSGALG00000038000(CX3CR1),ENSGALG00000001486(ZAP70),ENSGALG00000042875(HMGB1),	0.131835	1
GO:0032928	regulation of superoxide anion generation	biological_process	4	3189	5	10155	ENSGALG00000015216(SYK),ENSGALG00000014984(F2RL1),ENSGALG00000005420(AATF),ENSGALG00000015844(SOD1),	0.131835	1
GO:0002407	dendritic cell chemotaxis	biological_process	4	3189	5	10155	ENSGALG00000009638(ANO6),ENSGALG00000001654(C1QBP),ENSGALG00000028256(CCL19),ENSGALG00000035733(CCR7),	0.131835	1
GO:0010521	telomerase inhibitor activity	molecular_function	4	3189	5	10155	ENSGALG00000016241(ATP6AP2),ENSGALG00000008304(STN1),ENSGALG00000002116(TEN1),ENSGALG00000008740(POT1),	0.131835	1
GO:0090195	chemokine secretion	biological_process	4	3189	5	10155	ENSGALG00000016785(IL1RL1),ENSGALG00000015425(LPL),ENSGALG00000005725(CSF1R),ENSGALG00000014984(F2RL1),	0.131835	1
GO:0043497	regulation of protein heterodimerization activity	biological_process	4	3189	5	10155	ENSGALG00000004796(CDC42),ENSGALG00000012885(BCL2),ENSGALG00000031493(BAK1),ENSGALG00000035419(CDON),	0.131835	1
GO:0043508	negative regulation of JUN kinase activity	biological_process	4	3189	5	10155	ENSGALG00000009241(SFRP2),ENSGALG00000023066(DNAJA1),ENSGALG00000009450(DUSP10),ENSGALG00000003473(SFRP1),	0.131835	1
GO:0005851	eukaryotic translation initiation factor 2B complex	cellular_component	4	3189	5	10155	ENSGALG00000003259(EIF2B1),ENSGALG00000010301(EIF2B2),ENSGALG00000012472(IL2RB),ENSGALG00000010140(EIF2B3),	0.131835	1
GO:0046668	regulation of retinal cell programmed cell death	biological_process	4	3189	5	10155	ENSGALG00000012885(BCL2),ENSGALG00000005718(BHLHE23),ENSGALG00000026207(CNTF),ENSGALG00000014908(FST),	0.131835	1
GO:0060684	epithelial-mesenchymal cell signaling	biological_process	4	3189	5	10155	ENSGALG00000011358(WNT6),ENSGALG00000004796(CDC42),ENSGALG00000012429(BMP4),ENSGALG00000007706(FGF8),	0.131835	1
GO:0006107	oxaloacetate metabolic process	biological_process	4	3189	5	10155	ENSGALG00000008858(MDH1),ENSGALG00000007484(GOT1),ENSGALG00000015275(NIT2),ENSGALG00000002321(GOT2),	0.131835	1
GO:0035338	long-chain fatty-acyl-CoA biosynthetic process	biological_process	4	3189	5	10155	ENSGALG00000016314(ELOVL5),ENSGALG00000012131(ELOVL6),ENSGALG00000009988(ELOVL1),ENSGALG00000015876(ELOVL4),	0.131835	1
GO:0090267	positive regulation of mitotic cell cycle spindle assembly checkpoint	biological_process	4	3189	5	10155	ENSGALG00000011967(MAD2L1),ENSGALG00000016831(PCID2),ENSGALG00000011491(DYNC1LI1),ENSGALG00000014801(NDC80),	0.131835	1
GO:0045261	proton-transporting ATP synthase complex, catalytic core F(1)	cellular_component	4	3189	5	10155	ENSGALG00000009368(RGS6),ENSGALG00000022536(GPR142),ENSGALG00000006753(ATP5C1),ENSGALG00000016545(REPS2),	0.131835	1
GO:1902991	regulation of amyloid precursor protein catabolic process	biological_process	4	3189	5	10155	ENSGALG00000002864(LRRTM3),ENSGALG00000027151(FKBP12),ENSGALG00000010318(TMED10),ENSGALG00000002453(ABCA7),	0.131835	1
GO:0007420	brain development	biological_process	106	3189	285	10155	ENSGALG00000015177(GNAQ),ENSGALG00000038089(EGFR),ENSGALG00000027247(EOMES),ENSGALG00000003879(MFSD2A),ENSGALG00000008908(NEUROD1),ENSGALG00000005725(CSF1R),ENSGALG00000003936(PPT1),ENSGALG00000012595(AGTPBP1),ENSGALG00000007145(ITGB1),ENSGALG00000009791(PROX1),ENSGALG00000010035(NR3C2),ENSGALG00000031010(OLIG2),ENSGALG00000004794(H2AFY2),ENSGALG00000009241(SFRP2),ENSGALG00000014977(GSK3B),ENSGAL…	0.13212	1
GO:0043523	regulation of neuron apoptotic process	biological_process	31	3189	72	10155	ENSGALG00000004631(DRAXIN),ENSGALG00000015593(EPHA7),ENSGALG00000008100(RAPSN),ENSGALG00000008014(CEBPB),ENSGALG00000007706(FGF8),ENSGALG00000017159(ATM),ENSGALG00000008898(GRIN1),ENSGALG00000026207(CNTF),ENSGALG00000005507(NONO),ENSGALG00000000314(NEFL),ENSGALG00000012163(BDNF),ENSGALG00000005772(BOK),ENSGALG00000007659(HYOU1),ENSGALG00000011870(HIF1A),ENSGALG00000003936(PPT1),ENSGALG00000008631…	0.13222	1
GO:0000730	DNA recombinase assembly	biological_process	5	3189	7	10155	ENSGALG00000026865(XRCC2),ENSGALG00000031918(RAD51D),ENSGALG00000030313(RAD51A),ENSGALG00000012236(DMC1),ENSGALG00000011533(XRCC3),	0.132577	1
GO:0004579	dolichyl-diphosphooligosaccharide-protein glycotransferase activity	molecular_function	5	3189	7	10155	ENSGALG00000005907(RPN1),ENSGALG00000042730(STT3A),ENSGALG00000014182(ADORA2B),ENSGALG00000035626(DAD1),ENSGALG00000011465(STT3B),	0.132577	1
GO:0071837	HMG box domain binding	molecular_function	5	3189	7	10155	ENSGALG00000003324(PRRX1),ENSGALG00000031010(OLIG2),ENSGALG00000035487(SP1),ENSGALG00000009129(DLX5),ENSGALG00000001191(MEOX1),	0.132577	1
GO:0036037	CD8-positive, alpha-beta T cell activation	biological_process	5	3189	7	10155	ENSGALG00000012885(BCL2),ENSGALG00000027247(EOMES),ENSGALG00000007121(TNFSF8),ENSGALG00000011254(SATB1),ENSGALG00000006785(IRF1),	0.132577	1
GO:0035336	long-chain fatty-acyl-CoA metabolic process	biological_process	5	3189	7	10155	ENSGALG00000015876(ELOVL4),ENSGALG00000005353(FAR1),ENSGALG00000009988(ELOVL1),ENSGALG00000012131(ELOVL6),ENSGALG00000016314(ELOVL5),	0.132577	1
GO:0031616	spindle pole centrosome	cellular_component	5	3189	7	10155	ENSGALG00000032590(NDE1),ENSGALG00000038054(FAM175B),ENSGALG00000006566(TBCCD1),ENSGALG00000007768(AURKA),ENSGALG00000002316(NUBP2),	0.132577	1
GO:0061339	establishment or maintenance of monopolar cell polarity	biological_process	5	3189	7	10155	ENSGALG00000005637(GBF1),ENSGALG00000026276(TCF15),ENSGALG00000009364(PRKCI),ENSGALG00000021442(CARMIL2),ENSGALG00000007650(SLC9A3R1),	0.132577	1
GO:0032075	positive regulation of nuclease activity	biological_process	5	3189	7	10155	ENSGALG00000003476(ERN1),ENSGALG00000010745(HMGB2),ENSGALG00000007365(PARP16),ENSGALG00000007549(VAPB),ENSGALG00000017330(RPS3),	0.132577	1
GO:0015245	fatty acid transporter activity	molecular_function	5	3189	7	10155	ENSGALG00000028879(MRPS33),ENSGALG00000006471(SLCO2A1),ENSGALG00000005647(ABCD3),ENSGALG00000003879(MFSD2A),ENSGALG00000013253(INSRR),	0.132577	1
GO:1901798	positive regulation of signal transduction by p53 class mediator	biological_process	5	3189	7	10155	ENSGALG00000036452(CDK5RAP3),ENSGALG00000017159(ATM),ENSGALG00000015013(MSX1),ENSGALG00000011149(PLA2R1),ENSGALG00000028203(SPRED1),	0.132577	1
GO:1902188	positive regulation of viral release from host cell	biological_process	5	3189	7	10155	ENSGALG00000033295(CAV2),ENSGALG00000042333(DDB1),ENSGALG00000015496(CHMP2B),ENSGALG00000043573(CHMP4C),ENSGALG00000002095(CHMP4B),	0.132577	1
GO:0090036	regulation of protein kinase C signaling	biological_process	5	3189	7	10155	ENSGALG00000000839(WNT11),ENSGALG00000005802(FLT4),ENSGALG00000007015(CD40),ENSGALG00000012388(PCMT1),ENSGALG00000026431(SEZ6),	0.132577	1
GO:0010870	positive regulation of receptor biosynthetic process	biological_process	5	3189	7	10155	ENSGALG00000000209(PRNP),ENSGALG00000040086(HNRNPK),ENSGALG00000011870(HIF1A),ENSGALG00000003297(HDAC1),ENSGALG00000025929(HOXA5),	0.132577	1
GO:2000353	positive regulation of endothelial cell apoptotic process	biological_process	5	3189	7	10155	ENSGALG00000003076(TNFSF6),ENSGALG00000009638(ANO6),ENSGALG00000009364(PRKCI),ENSGALG00000007015(CD40),ENSGALG00000009626(THBS1),	0.132577	1
GO:0004576	oligosaccharyl transferase activity	molecular_function	5	3189	7	10155	ENSGALG00000014182(ADORA2B),ENSGALG00000035626(DAD1),ENSGALG00000011465(STT3B),ENSGALG00000042730(STT3A),ENSGALG00000005907(RPN1),	0.132577	1
GO:0005664	nuclear origin of replication recognition complex	cellular_component	5	3189	7	10155	ENSGALG00000004342(ORC6),ENSGALG00000008234(ORC2),ENSGALG00000008175(ORC5),ENSGALG00000006037(MCM2),ENSGALG00000015800(ORC3),	0.132577	1
GO:0001765	membrane raft assembly	biological_process	5	3189	7	10155	ENSGALG00000027058(EMP2),ENSGALG00000033295(CAV2),ENSGALG00000014159(PACSIN2),ENSGALG00000011241(RFTN1),ENSGALG00000008351(CAV3),	0.132577	1
GO:0034134	toll-like receptor 2 signaling pathway	biological_process	5	3189	7	10155	ENSGALG00000043535(RIPK2),ENSGALG00000014984(F2RL1),ENSGALG00000040224(TIRAP),ENSGALG00000029367(CYBA),ENSGALG00000042875(HMGB1),	0.132577	1
GO:0042511	positive regulation of tyrosine phosphorylation of Stat1 protein	biological_process	5	3189	7	10155	ENSGALG00000039461(TNFRSF1A),ENSGALG00000009903(IFNG),ENSGALG00000007015(CD40),ENSGALG00000038634(KIT),ENSGALG00000015708(FGFR3),	0.132577	1
GO:0000808	origin recognition complex	cellular_component	5	3189	7	10155	ENSGALG00000004342(ORC6),ENSGALG00000008234(ORC2),ENSGALG00000006037(MCM2),ENSGALG00000008175(ORC5),ENSGALG00000015800(ORC3),	0.132577	1
GO:0035313	wound healing, spreading of epidermal cells	biological_process	5	3189	7	10155	ENSGALG00000016427(ADAM17),ENSGALG00000003832(TEX264),ENSGALG00000000949(HBEGF),ENSGALG00000012799(RREB1),ENSGALG00000038848(MSX2),	0.132577	1
GO:0006002	fructose 6-phosphate metabolic process	biological_process	5	3189	7	10155	ENSGALG00000033271(PFKM),ENSGALG00000006939(PFKP),ENSGALG00000036391(GFPT1),ENSGALG00000012612(FBP2),ENSGALG00000012613(FBP1),	0.132577	1
GO:0003993	acid phosphatase activity	molecular_function	5	3189	7	10155	ENSGALG00000004442(PPA1),ENSGALG00000008385(PPIP5K1),ENSGALG00000029102(PXYLP1),ENSGALG00000008211(ACP2),ENSGALG00000016363(ACP1),	0.132577	1
GO:0071786	endoplasmic reticulum tubular network organization	biological_process	5	3189	7	10155	ENSGALG00000014248(TMEM33),ENSGALG00000007531(ZFYVE27),ENSGALG00000016535(RAB10),ENSGALG00000009503(RAB3GAP2),ENSGALG00000007435(RAB18),	0.132577	1
GO:0002467	germinal center formation	biological_process	5	3189	7	10155	ENSGALG00000004587(RC3H1),ENSGALG00000005653(NFKB2),ENSGALG00000004170(ADA),ENSGALG00000002263(KLHL6),ENSGALG00000007357(BCL6),	0.132577	1
GO:0031065	positive regulation of histone deacetylation	biological_process	5	3189	7	10155	ENSGALG00000027188(SREBF1),ENSGALG00000000551(C6orf89),ENSGALG00000007357(BCL6),ENSGALG00000009900(PRKD1),ENSGALG00000039942(CTBP1),	0.132577	1
GO:0031056	regulation of histone modification	biological_process	25	3189	56	10155	ENSGALG00000002222(NOC2L),ENSGALG00000005425(OGT),ENSGALG00000040141(H2AFY),ENSGALG00000004369(PYGO1),ENSGALG00000039942(CTBP1),ENSGALG00000001803(IWS1),ENSGALG00000035576(CDK9),ENSGALG00000009800(SETD7),ENSGALG00000015548(RNF20),ENSGALG00000012702(JARID2),ENSGALG00000002971(NSD1),ENSGALG00000001021(MYOCD),ENSGALG00000006688(TADA3),ENSGALG00000003478(GFI1B),ENSGALG00000009900(PRKD1),ENSGALG000000…	0.132685	1
GO:0043623	cellular protein complex assembly	biological_process	107	3189	288	10155	ENSGALG00000010543(EPS15),ENSGALG00000000579(VAMP3),ENSGALG00000028900(CENPT),ENSGALG00000008313(NAPB),ENSGALG00000001313(EIF4H),ENSGALG00000012128(IMMP1L),ENSGALG00000014115(SLAIN2),ENSGALG00000003446(PRLR),ENSGALG00000011386(BCS1L),ENSGALG00000033385(COPS8),ENSGALG00000028721(LMOD1),ENSGALG00000005878(MLST8),ENSGALG00000017330(RPS3),ENSGALG00000004693(ARPC1A),ENSGALG00000009065(VMA21),ENSGALG00…	0.132729	1
GO:0050900	leukocyte migration	biological_process	47	3189	116	10155	ENSGALG00000004796(CDC42),ENSGALG00000007130(cRac1A),ENSGALG00000013085(PTPRO),ENSGALG00000000667(EDN2),ENSGALG00000009586(IRAK4),ENSGALG00000028256(CCL19),ENSGALG00000042875(HMGB1),ENSGALG00000005071(MPP1),ENSGALG00000034478(GGCL1),ENSGALG00000021611(RABGEF1),ENSGALG00000016427(ADAM17),ENSGALG00000016558(VEGFD),ENSGALG00000009638(ANO6),ENSGALG00000002816(STK10),ENSGALG00000007511(ITGB2),ENSGALG0…	0.132932	1
GO:0050660	flavin adenine dinucleotide binding	molecular_function	28	3189	64	10155	ENSGALG00000003396(NFATC3),ENSGALG00000001557(ACAD8),ENSGALG00000019114(CLDN10),ENSGALG00000007931(DLD),ENSGALG00000010234(MMACHC),ENSGALG00000009236(AGPS),ENSGALG00000019768(ACSF2),ENSGALG00000023661(DUS4L),ENSGALG00000023828(LDHD),ENSGALG00000004777(AIFM2),ENSGALG00000011239(OXNAD1),ENSGALG00000000843(DOT1L),ENSGALG00000014122(CYB5R3),ENSGALG00000041969(MTSS1),ENSGALG00000040573(FMO3),ENSGALG00…	0.133087	1
GO:0043408	regulation of MAPK cascade	biological_process	122	3189	332	10155	ENSGALG00000023510(ERP29),ENSGALG00000011419(DUSP4),ENSGALG00000008351(CAV3),ENSGALG00000028256(CCL19),ENSGALG00000040224(TIRAP),ENSGALG00000026293(C3orf33),ENSGALG00000014936(ESCO1),ENSGALG00000004420(SDK1),ENSGALG00000035419(CDON),ENSGALG00000004821(PTPN11),ENSGALG00000017034(FOXO1),ENSGALG00000021017(DUSP15),ENSGALG00000004082(TAOK1),ENSGALG00000030432(RASSF2),ENSGALG00000008733(LPAR3),ENSGALG…	0.133224	1
GO:0000987	core promoter proximal region sequence-specific DNA binding	molecular_function	64	3189	164	10155	ENSGALG00000009129(DLX5),ENSGALG00000008247(ARFGAP2),ENSGALG00000000726(ELAVL1),ENSGALG00000002085(FZR1),ENSGALG00000031960(Lef-1),ENSGALG00000006216(MYOD1),ENSGALG00000006785(IRF1),ENSGALG00000013793(CLOCK),ENSGALG00000003882(SMARCE1),ENSGALG00000013882(MXD1),ENSGALG00000001093(TCF3),ENSGALG00000038059(LXR),ENSGALG00000009621(ACTB),ENSGALG00000026796(SNAPIN),ENSGALG00000040086(HNRNPK),ENSGALG000…	0.133944	1
GO:0060021	palate development	biological_process	20	3189	43	10155	ENSGALG00000009129(DLX5),ENSGALG00000008018(SNAI1),ENSGALG00000031960(Lef-1),ENSGALG00000028046(INSIG2),ENSGALG00000012724(PAK1IP1),ENSGALG00000017394(INSIG1),ENSGALG00000004553(SGPL1),ENSGALG00000016473(OSR1),ENSGALG00000010794(MEOX2),ENSGALG00000036043(TBX3),ENSGALG00000011880(BBS7),ENSGALG00000023195(DLX6),ENSGALG00000000839(WNT11),ENSGALG00000015013(MSX1),ENSGALG00000011442(TGFBR2),ENSGALG000…	0.134104	1
GO:0035770	ribonucleoprotein granule	cellular_component	35	3189	83	10155	ENSGALG00000039830(DHX30),ENSGALG00000003681(TOP1),ENSGALG00000042981(CARHSP1),ENSGALG00000030918(CIRBP),ENSGALG00000009621(ACTB),ENSGALG00000039228(Zfp36l1),ENSGALG00000042814(FAM195B),ENSGALG00000004818(RPL6),ENSGALG00000002734(UHMK1),ENSGALG00000007767(DIS3L2),ENSGALG00000007130(cRac1A),ENSGALG00000031512(PAN2),ENSGALG00000004796(CDC42),ENSGALG00000012350(TDRD7),ENSGALG00000025868(TAF1C),ENSGA…	0.134427	1
GO:0031410	cytoplasmic vesicle	cellular_component	146	3189	403	10155	ENSGALG00000042071(VPS53),ENSGALG00000008666(CTLA4),ENSGALG00000007284(SYNPR),ENSGALG00000013400(PDCD6),ENSGALG00000013738(OPTN),ENSGALG00000015708(FGFR3),ENSGALG00000014994(CRHBP),ENSGALG00000011326(STK16),ENSGALG00000016896(ABCC4),ENSGALG00000004899(PEPD),ENSGALG00000041037(YIPF3),ENSGALG00000011238(WLS),ENSGALG00000003758(MREG),ENSGALG00000035563(USP6NL),ENSGALG00000028996(SIGMAR1),ENSGALG0000…	0.134803	1
GO:0010033	response to organic substance	biological_process	384	3189	1120	10155	ENSGALG00000004583(NPLOC4),ENSGALG00000001420(RALGAPB),ENSGALG00000003286(ACSBG1),ENSGALG00000008837(PELI1),ENSGALG00000006824(USP19),ENSGALG00000002160(B2M),ENSGALG00000016536(HADHA),ENSGALG00000033179(ChALK5),ENSGALG00000006418(PDPK1),ENSGALG00000009966(FRS2),ENSGALG00000000442(KCNA2),ENSGALG00000008014(CEBPB),ENSGALG00000000055(LAMTOR3),ENSGALG00000005408(BCO1),ENSGALG00000002863(ERGIC1),ENSGA…	0.135051	1
GO:0005759	mitochondrial matrix	cellular_component	48	3189	119	10155	ENSGALG00000008746(MRPL41),ENSGALG00000004245(NUDT1),ENSGALG00000010296(MRPS18A),ENSGALG00000014387(MRPL10),ENSGALG00000013759(MRPL47),ENSGALG00000041401(SDHB),ENSGALG00000014789(MRPS36),ENSGALG00000005328(IBA57),ENSGALG00000007673(LRRC59),ENSGALG00000028960(NEU3),ENSGALG00000012692(SIRT5),ENSGALG00000014435(MRPL51),ENSGALG00000002703(TFAM),ENSGALG00000032496(SIRT3),ENSGALG00000001036(ELAC2),ENSG…	0.135433	1
GO:0006643	membrane lipid metabolic process	biological_process	48	3189	119	10155	ENSGALG00000011704(HACD2),ENSGALG00000026229(PIGY),ENSGALG00000008659(HACD1),ENSGALG00000015480(POGLUT1),ENSGALG00000001985(PIGQ),ENSGALG00000009015(PIGK),ENSGALG00000003701(SGMS1),ENSGALG00000036257(ORMDL1),ENSGALG00000012882(KDSR),ENSGALG00000009021(ST6GALNAC5),ENSGALG00000010083(ST3GAL3),ENSGALG00000000737(SMPDL3B),ENSGALG00000019397(CERK),ENSGALG00000012131(ELOVL6),ENSGALG00000011254(SATB1),E…	0.135433	1
GO:0007059	chromosome segregation	biological_process	65	3189	167	10155	ENSGALG00000006110(PLK1),ENSGALG00000002424(RECQL5),ENSGALG00000016583(ESCO2),ENSGALG00000033781(FEN1),ENSGALG00000027635(NME3),ENSGALG00000006161(CHMP1A),ENSGALG00000001163(NDEL1),ENSGALG00000002095(CHMP4B),ENSGALG00000007767(DIS3L2),ENSGALG00000001118(NEK6),ENSGALG00000043573(CHMP4C),ENSGALG00000003454(ZNF207),ENSGALG00000000409(CHMP7),ENSGALG00000028643(ANAPC10),ENSGALG00000005973(LCMT1),ENSGA…	0.135492	1
GO:0005764	lysosome	cellular_component	72	3189	187	10155	ENSGALG00000030826(CLCN7),ENSGALG00000002066(NCOA4),ENSGALG00000002237(ATP6V0D1),ENSGALG00000004628(CTNS),ENSGALG00000015496(CHMP2B),ENSGALG00000004375(VPS35),ENSGALG00000003901(P2RX4),ENSGALG00000008496(VPS18),ENSGALG00000004594(CD74),ENSGALG00000010820(CHGA),ENSGALG00000004435(RAB27A),ENSGALG00000014155(OGDH),ENSGALG00000001864(C9orf72),ENSGALG00000007119(DAGLB),ENSGALG00000033137(TLDC1),ENSGAL…	0.135513	1
GO:0010824	regulation of centrosome duplication	biological_process	12	3189	23	10155	ENSGALG00000015496(CHMP2B),ENSGALG00000033500(PDCD6IP),ENSGALG00000002095(CHMP4B),ENSGALG00000005084(TRIM37),ENSGALG00000006161(CHMP1A),ENSGALG00000016451(ROCK2),ENSGALG00000040746(CHMP1B),ENSGALG00000005368(CEP120),ENSGALG00000030831(FBXW5),ENSGALG00000013160(CHMP5),ENSGALG00000043573(CHMP4C),ENSGALG00000009905(MDM1),	0.136587	1
GO:0030660	Golgi-associated vesicle membrane	cellular_component	12	3189	23	10155	ENSGALG00000000430(SPPL2B),ENSGALG00000007430(ARCN1),ENSGALG00000003344(CLTB),ENSGALG00000005357(COPB2),ENSGALG00000003153(COPE),ENSGALG00000023757(TMEM199),ENSGALG00000016996(ITM2B),ENSGALG00000005869(COPG1),ENSGALG00000008584(NUSAP1),ENSGALG00000006979(SPPL3),ENSGALG00000009153(COPA),ENSGALG00000010253(ZDHHC17),	0.136587	1
GO:1901796	regulation of signal transduction by p53 class mediator	biological_process	12	3189	23	10155	ENSGALG00000028203(SPRED1),ENSGALG00000040086(HNRNPK),ENSGALG00000015013(MSX1),ENSGALG00000004190(RNF34),ENSGALG00000008018(SNAI1),ENSGALG00000017159(ATM),ENSGALG00000007199(TRIAP1),ENSGALG00000002225(RFFL),ENSGALG00000036452(CDK5RAP3),ENSGALG00000009942(MDM2),ENSGALG00000011149(PLA2R1),ENSGALG00000004594(CD74),	0.136587	1
GO:1902750	negative regulation of cell cycle G2/M phase transition	biological_process	12	3189	23	10155	ENSGALG00000017159(ATM),ENSGALG00000006190(FHL1),ENSGALG00000007396(TAOK3),ENSGALG00000002346(CLSPN),ENSGALG00000012453(EPC2),ENSGALG00000004455(USP34),ENSGALG00000005569(USP47),ENSGALG00000040141(H2AFY),ENSGALG00000036452(CDK5RAP3),ENSGALG00000008123(RINT1),ENSGALG00000008256(BLM),ENSGALG00000013639(SYF2),	0.136587	1
GO:0006261	DNA-dependent DNA replication	biological_process	32	3189	75	10155	ENSGALG00000007709(RTFDC1),ENSGALG00000026572(RGS5),ENSGALG00000004342(ORC6),ENSGALG00000008538(GINS1),ENSGALG00000008256(BLM),ENSGALG00000008482(STAG2),ENSGALG00000012348(MCM6),ENSGALG00000004517(PARP3),ENSGALG00000002519(SLC25A33),ENSGALG00000035576(CDK9),ENSGALG00000008698(MGME1),ENSGALG00000001616(CDC45),ENSGALG00000008175(ORC5),ENSGALG00000009455(MCMBP),ENSGALG00000010636(PRIMPOL),ENSGALG000…	0.13673	1
GO:0019205	nucleobase-containing compound kinase activity	molecular_function	18	3189	38	10155	ENSGALG00000003597(AK2),ENSGALG00000006040(UCKL1),ENSGALG00000020534(AK6),ENSGALG00000005336(GUK1),ENSGALG00000034216(RP11-403P17.5),ENSGALG00000007191(TK1),ENSGALG00000006305(DTYMK),ENSGALG00000005057(ADK),ENSGALG00000003732(UCK1),ENSGALG00000028501(DCK),ENSGALG00000027635(NME3),ENSGALG00000006908(DLG1),ENSGALG00000003510(UCK2),ENSGALG00000007370(CLP1),ENSGALG00000005961(dAK),ENSGALG00000009759(…	0.137047	1
GO:0046632	alpha-beta T cell differentiation	biological_process	18	3189	38	10155	ENSGALG00000011442(TGFBR2),ENSGALG00000009903(IFNG),ENSGALG00000015216(SYK),ENSGALG00000027247(EOMES),ENSGALG00000004170(ADA),ENSGALG00000007121(TNFSF8),ENSGALG00000012885(BCL2),ENSGALG00000004587(RC3H1),ENSGALG00000043535(RIPK2),ENSGALG00000016400(RSAD2),ENSGALG00000001486(ZAP70),ENSGALG00000031960(Lef-1),ENSGALG00000007357(BCL6),ENSGALG00000003759(RORA),ENSGALG00000011254(SATB1),ENSGALG00000012…	0.137047	1
GO:0031201	SNARE complex	cellular_component	18	3189	38	10155	ENSGALG00000004326(GOSR1),ENSGALG00000013462(STX17),ENSGALG00000009097(SNAP23),ENSGALG00000000579(VAMP3),ENSGALG00000008313(NAPB),ENSGALG00000007476(VAMP7),ENSGALG00000040735(BLOC1S6),ENSGALG00000009526(VTI1B),ENSGALG00000009003(SNAP25),ENSGALG00000000723(STX12),ENSGALG00000031381(VAMP4),ENSGALG00000002882(BNIP1),ENSGALG00000003880(STX6),ENSGALG00000039791(DOLPP1),ENSGALG00000040128(SNAP29),ENSGA…	0.137047	1
GO:0048608	reproductive structure development	biological_process	54	3189	136	10155	ENSGALG00000007324(TP63),ENSGALG00000012444(ACVR2A),ENSGALG00000038634(KIT),ENSGALG00000006211(BCL2L1),ENSGALG00000001021(MYOCD),ENSGALG00000003624(KLHL10),ENSGALG00000015844(SOD1),ENSGALG00000009875(HMGI-C),ENSGALG00000012885(BCL2),ENSGALG00000006968(HNF1A),ENSGALG00000040021(HOXA11),ENSGALG00000015297(FOXO3),ENSGALG00000036043(TBX3),ENSGALG00000003642(PDGF-A),ENSGALG00000010798(DHCR24),ENSGALG0…	0.13732	1
GO:0003707	steroid hormone receptor activity	molecular_function	23	3189	51	10155	ENSGALG00000017195(PGR),ENSGALG00000033090(VDR),ENSGALG00000030879(AR),ENSGALG00000026095(CDC26),ENSGALG00000011294(THRB),ENSGALG00000015305(NR2E1),ENSGALG00000003759(RORA),ENSGALG00000031960(Lef-1),ENSGALG00000042095(CXR),ENSGALG00000000887(NR0B2),ENSGALG00000012538(NR4A2),ENSGALG00000014662(RBP5),ENSGALG00000011298(RARB),ENSGALG00000016675(PAQR8),ENSGALG00000028187(FUNDC1),ENSGALG00000009905(MD…	0.137559	1
GO:0042274	ribosomal small subunit biogenesis	biological_process	23	3189	51	10155	ENSGALG00000003467(BYSL),ENSGALG00000011866(RRP7A),ENSGALG00000011931(SNU13),ENSGALG00000015024(RCL1),ENSGALG00000002272(NOC4L),ENSGALG00000003211(POLDIP2),ENSGALG00000015195(RPS15),ENSGALG00000014573(NAT10),ENSGALG00000026490(RPS16),ENSGALG00000005338(RPS21),ENSGALG00000004588(RPS14),ENSGALG00000035079(RPSA),ENSGALG00000005558(TBL3),ENSGALG00000007999(MRPS7),ENSGALG00000016392(RPS7),ENSGALG00000…	0.137559	1
GO:0009062	fatty acid catabolic process	biological_process	23	3189	51	10155	ENSGALG00000024271(ECHS1),ENSGALG00000007832(PEX13),ENSGALG00000029072(NTN3),ENSGALG00000006680(EHHADH),ENSGALG00000014683(PEX5),ENSGALG00000001557(ACAD8),ENSGALG00000010433(FAAH),ENSGALG00000002159(ACOX1),ENSGALG00000004741(EPHB2),ENSGALG00000021843(AUH),ENSGALG00000035949(ACAD11),ENSGALG00000016536(HADHA),ENSGALG00000016555(HADHB),ENSGALG00000002925(ETFA),ENSGALG00000035752(PEX2),ENSGALG0000003…	0.137559	1
GO:0016407	acetyltransferase activity	molecular_function	29	3189	67	10155	ENSGALG00000004782(TSEN15),ENSGALG00000040896(FASN),ENSGALG00000002070(SAP130),ENSGALG00000009944(KAT7),ENSGALG00000016583(ESCO2),ENSGALG00000003882(SMARCE1),ENSGALG00000027635(NME3),ENSGALG00000013793(CLOCK),ENSGALG00000014573(NAT10),ENSGALG00000012587(NAA20),ENSGALG00000012453(EPC2),ENSGALG00000002659(WDR5),ENSGALG00000008241(TAF5),ENSGALG00000001465(RPL38),ENSGALG00000001955(AANAT),ENSGALG0000…	0.138267	1
GO:0005977	glycogen metabolic process	biological_process	16	3189	33	10155	ENSGALG00000010026(PPP1CB),ENSGALG00000011360(PRKAG3),ENSGALG00000032687(PHLDA2),ENSGALG00000004004(PHKB),ENSGALG00000027173(TMEM159),ENSGALG00000014977(GSK3B),ENSGALG00000011016(PGM1),ENSGALG00000012365(PYGL),ENSGALG00000008508(PYGB),ENSGALG00000033271(PFKM),ENSGALG00000042878(PTH),ENSGALG00000006016(PASK),ENSGALG00000032925(STK40),ENSGALG00000011228(WARS),ENSGALG00000016600(POMC),ENSGALG0000004…	0.138901	1
GO:0002690	positive regulation of leukocyte chemotaxis	biological_process	16	3189	33	10155	ENSGALG00000012456(RAC2),ENSGALG00000005750(SWAP70),ENSGALG00000001654(C1QBP),ENSGALG00000014984(F2RL1),ENSGALG00000004594(CD74),ENSGALG00000004212(ADAM10),ENSGALG00000035733(CCR7),ENSGALG00000006346(CXCL14),ENSGALG00000016713(PLA2G7),ENSGALG00000007130(cRac1A),ENSGALG00000000667(EDN2),ENSGALG00000016427(ADAM17),ENSGALG00000016558(VEGFD),ENSGALG00000009638(ANO6),ENSGALG00000028256(CCL19),ENSGALG0…	0.138901	1
GO:0051384	response to glucocorticoid	biological_process	14	3189	28	10155	ENSGALG00000006216(MYOD1),ENSGALG00000004889(SLC2A1),ENSGALG00000002878(CREBRF),ENSGALG00000005885(DGCR14),ENSGALG00000005999(ABTB1),ENSGALG00000005198(RPS6KB1),ENSGALG00000003286(ACSBG1),ENSGALG00000010035(NR3C2),ENSGALG00000039228(Zfp36l1),ENSGALG00000012885(BCL2),ENSGALG00000041202(FBXO32),ENSGALG00000007484(GOT1),ENSGALG00000042875(HMGB1),ENSGALG00000004418(SSTR2),	0.139065	1
GO:0010324	membrane invagination	biological_process	14	3189	28	10155	ENSGALG00000011649(ATG9A),ENSGALG00000006702(MFGE8),ENSGALG00000007130(cRac1A),ENSGALG00000003701(SGMS1),ENSGALG00000006837(TSPAN4),ENSGALG00000028822(RNF152),ENSGALG00000001985(PIGQ),ENSGALG00000002453(ABCA7),ENSGALG00000009638(ANO6),ENSGALG00000035492(ELMO1),ENSGALG00000007476(VAMP7),ENSGALG00000027874(CHAC1),ENSGALG00000009626(THBS1),ENSGALG00000014984(F2RL1),	0.139065	1
[truncated: 3,215 more rows]
